# Supplementary material for: Cave adaptation drives coordinated transcriptional remodeling across diverse cell types in the brain of a teleost fish
Source: bioRxiv. 2026 Jun 24:2026.06.19.733352. Preprint. [Version 1] doi: 10.64898/2026.06.19.733352 (PMC13320961; doi:10.64898/2026.06.19.733352)
Supplement: Supplement 9 — Supplementary Table 2. Genes expressed more in each cluster than all other clusters at multiple hypothesis adjusted p < 0.01. “p_adj” is the multiple hypothesis adjusted p-value; LFC is the log2-scaled fold change of (expression of gene in given cluster / expression of gene in all other clusters); “pct.1” is the percentage of cells in this cluster expressing the gene; “pct.2” is the percentage of cells in all clusters expressing this gene. [file media-9.xlsx]

## Sheet: cavefish_brain_markers
cluster	gene	pval_adj	LFC	pct.1	pct.2
0	ptprfa	0	2.2138	98.7525	67.1998
0	LOC103041059	0	2.61681	98.0235	62.0553
0	nrxn3a	0	2.19043	99.19	68.2138
0	nhsl2	0	2.6389	97.1324	52.0756
0	rbfox3a	0	2.24259	99.4735	71.4118
0	LOC103034479	0	1.92387	98.8254	71.6544
0	qkia	0	2.34166	97.1081	54.5158
0	luzp2	0	2.059	98.1207	67.6489
0	LOC103042950	0	1.83069	97.2377	70.6138
0	plxnb2b	0	2.00161	96.209	61.4655
0	sh3pxd2b	0	2.64446	83.4103	31.1151
0	cacna1ab	0	1.71739	93.4872	66.6247
0	slc8a2b	0	2.00217	91.2353	55.4476
0	l1cama	0	2.06689	86.8935	52.0464
0	nrxn1a	0	1.23566	98.2179	80.8943
0	grm8a	0	1.82616	89.1616	57.5313
0	adcy2a	0	1.99572	86.2778	51.7567
0	pcbp3	0	2.00878	84.4228	42.9093
0	LOC103040661	0	1.69179	92.7825	66.2218
0	LOC103044346	0	2.15172	81.9846	42.4216
0	olfm1a	0	1.91554	84.6011	50.0339
0	erc1b	0	1.66678	89.0239	60.5493
0	srrm3	0	1.63409	88.9996	63.9392
0	ntng2a	0	2.36685	74.3135	30.9976
0	kalrna	0	1.83032	84.7874	55.2958
0	LOC103030767	0	1.96094	80.405	48.0581
0	syt7a	0	1.62948	88.5298	63.2252
0	LOC103035208	0	1.94496	82.2519	45.0282
0	marchf4	0	2.23733	74.4755	31.0165
0	fgf13a	0	1.61513	88.6999	64.6224
0	ank1a	0	1.54561	88.7485	61.367
0	cadm3	0	1.72582	84.2041	56.885
0	negr1	0	1.55703	89.3479	65.5747
0	scn8aa	0	1.51658	88.222	65.057
0	mctp1a	0	1.78843	84.1555	54.0633
0	syne1b	0	1.94161	77.74	43.3893
0	cspg5b	0	1.82247	80.2592	43.7459
0	adarb1b	0	1.59716	85.4921	60.8527
0	znf804a	0	2.03933	75.8769	38.9305
0	cbln12	0	2.1679	72.4018	29.6691
0	LOC103035455	0	1.9727	74.3378	38.8653
0	camta1a	0	1.67669	85.9457	61.8375
0	slc17a7a	0	2.05376	71.5674	31.2908
0	ank3a	0	1.60755	80.405	55.8873
0	LOC111193117	0	1.5471	82.4058	56.0621
0	kcnc1a	0	1.6154	80.5427	55.8778
0	kcnip4a	0	1.79112	79.6112	44.537
0	pcdh10a	0	1.62859	80.81	50.8096
0	tmem276b	0	2.05684	68.87	33.1062
0	cacna1aa	0	1.26919	87.7602	68.0021
0	usp54b	0	1.52164	81.4824	56.2044
0	znf385b	0	1.68806	75.3422	45.9727
0	gabrd	0	1.64533	74.6699	42.455
0	prkcab	0	1.56276	75.0506	45.8784
0	grin2ca	0	1.85164	65.4678	31.1845
0	zbtb46	0	1.73033	67.6711	36.8288
0	nfixa	0	1.45004	77.4322	45.6479
0	gas7a	0	1.74516	65.9781	39.7422
0	LOC103021658	0	1.46434	77.4322	53.4316
0	nr3c2	0	1.55408	76.0308	48.3856
0	gabrb2a	0	1.23602	83.7019	65.1007
0	LOC103025121	0	1.51681	73.6087	48.8167
0	eps8l2	0	2.18347	56.0389	22.4862
0	enox1	0	1.58706	69.6638	44.2902
0	jarid2a	0	1.45077	83.3293	61.3644
0	ptprsb	0	1.08207	88.4974	71.0552
0	wdfy1	0	1.47435	73.7465	49.913
0	xpr1a	0	1.66958	63.8072	36.1036
0	tmem266	0	1.74137	61.855	34.8342
0	LOC103033992	0	1.50631	71.3325	43.7587
0	nell2b	0	1.78925	58.6715	30.2905
0	ptprfb	0	1.50875	66.2616	42.1996
0	LOC103036346	0	1.62166	62.5516	35.069
0	gpm6aa	0	1.06562	86.8854	70.5898
0	cbarpb	0	1.80443	56.533	30.1251
0	LOC103024256	0	1.92371	53.5844	25.5814
0	btbd11a	0	1.28334	75.3503	52.7793
0	kcnc3a	0	1.25298	78.0397	60.8973
0	zbtb18	0	1.69542	57.4889	29.3193
0	nfixb	0	1.1957	77.6428	50.3441
0	lpin1a	0	1.61624	57.8534	35.7179
0	nectin3a	0	2.04847	47.339	19.4254
0	dlg1a	0	1.3141	69.113	48.5819
0	LOC103043993	0	1.46844	62.5111	39.479
0	pclob	0	1.31526	67.2904	48.0873
0	reln	0	1.60548	58.3151	32.2182
0	shank3a	0	1.24492	70.5549	52.1056
0	grin1b	0	1.31005	66.934	46.1664
0	tcf12	0	1.3761	64.7064	40.7596
0	ipo13b	0	1.44524	60.8667	39.5159
0	LOC103046465	0	1.7661	50.968	26.6759
0	fat2	0	1.74483	52.2317	23.9545
0	syt6a	0	1.66131	55.9417	29.8353
0	LOC103046458	0	1.46498	59.5869	38.7127
0	epb41l4b	0	1.99936	45.5002	19.5539
0	cacng7a	0	1.79777	49.4856	25.7048
0	pde1a	0	1.57334	56.1037	34.0893
0	crhr1	0	1.2746	69.7772	48.6179
0	myt1b	0	1.39534	60.7695	38.879
0	zic1	0	1.90787	46.6262	20.8208
0	tnrc18	0	1.15264	70.6035	52.8916
0	LOC103025331	0	1.31506	64.8036	43.7364
0	arhgap46a	0	1.99047	43.9692	18.0342
0	rasgrf1	0	1.37038	60.6723	42.371
0	foxn3	0	1.2628	66.2859	47.735
0	elavl4	0	1.12209	75.7878	52.907
0	pkn1b	0	1.49293	55.4232	30.2048
0	tsc22d3	0	1.26957	68.0599	41.753
0	brinp1	0	1.08572	78.9469	61.7518
0	gabra6b	0	1.84731	45.5569	21.1071
0	ppp1r1c	0	1.70469	48.87	22.5402
0	plppr1	0	1.52349	51.9887	32.5713
0	tshz1	0	1.32632	61.1827	40.3405
0	nfia	0	1.13392	73.9085	49.1647
0	LOC103041574	0	1.35778	61.1989	42.6127
0	camkvl	0	1.78694	46.4966	22.6954
0	cacnb2b	0	1.49576	52.3127	29.2131
0	LOC103047438	0	1.33476	62.7542	46.6962
0	chl1b	0	1.28645	60.6156	37.6927
0	rbms3	0	1.19269	64.2689	46.1347
0	atp2b4	0	1.14438	65.3382	49.2059
0	LOC103024968	0	1.05751	73.6412	57.0178
0	LOC103035315	0	1.72857	44.5768	22.3808
0	gramd1ba	0	1.21113	62.422	47.5319
0	unc5cb	0	1.06348	77.6914	59.0613
0	mxd1	0	1.47354	49.9959	32.3502
0	xkr7b	0	1.20677	63.3941	48.1764
0	pcloa	0	1.15086	62.0737	48.581
0	dnmt3ab	0	1.26804	57.6914	42.4525
0	slc44a2	0	1.61588	45.3949	25.2625
0	kcnc3b	0	1.17251	61.9117	46.9807
0	bsnb	0	1.44913	49.1049	32.543
0	ppm1nb	0	1.72171	41.6201	21.6471
0	atp2b1a	0	1.31854	53.5844	38.2182
0	nptnb	0	1.2045	56.9218	41.5422
0	mtus2a	0	1.28113	54.0543	37.1913
0	LOC103044874	0	1.54551	44.1312	25.1596
0	si:dkey-178k16.1	0	1.20878	56.1442	41.0665
0	LOC103044531	0	1.03625	73.5115	57.7858
0	nck2a	0	1.32402	51.5512	33.0933
0	si:ch211-278a6.1	0	1.03221	69.194	54.7653
0	syt12	0	1.63198	41.7254	22.7254
0	palmdb	0	1.33271	50.5225	31.7031
0	gpm6ba	0	1.19705	55.6501	40.3045
0	scg3	0	1.25362	53.7141	36.0299
0	ndst2a	0	1.13715	59.1333	43.4279
0	mcama	0	1.40782	46.6586	26.3322
0	LOC103023694	0	1.53469	46.5452	28.1228
0	gramd1bb	0	1.18548	57.0109	43.337
0	etv1	0	1.60731	41.288	20.4565
0	myripa	0	2.06346	31.9806	13.266
0	cntn1a	0	1.14202	57.5537	43.9696
0	LOC125794066	0	1.93509	33.5277	15.06
0	LOC103029134	0	1.05615	60.7128	47.5653
0	fat1a	0	1.1969	53.0174	36.5373
0	castor2	0	1.71979	36.8165	19.5368
0	kcnab2a	0	1.12053	58.0316	46.0953
0	ksr2	0	1.12668	55.0425	43.5093
0	vsnl1a	0	1.58064	39.3844	21.8871
0	maml3	0	1.06809	59.7084	45.7439
0	als2b	0	1.56561	39.2467	23.0271
0	ldlrad4b	0	1.24922	49.9311	33.4996
0	cntnap3	0	1.19645	52.4261	36.1722
0	tob1b	0	1.7093	36.1604	18.0205
0	rab6ba	0	1.09892	57.8777	43.3704
0	chn2	0	1.43781	42.6893	25.0165
0	phyhiplb	0	1.44748	42.503	25.8942
0	stk10	0	1.80987	33.7222	13.6217
0	fam131ab	0	1.36053	45.5164	28.3122
0	LOC103028288	0	1.16053	52.1669	36.5768
0	LOC103030382	0	1.48633	39.3682	22.2994
0	pitpnc1a	0	1.35698	43.4022	28.0893
0	nktr	0	1.27536	47.4929	34.391
0	LOC103031966	0	1.52144	37.9911	24.2862
0	gpc1b	0	1.2065	48.3273	33.4328
0	nova1	0	1.24242	46.9421	35.735
0	susd6	0	1.46095	39.0846	23.3348
0	LOC103039837	0	1.0972	54.3621	36.4748
0	cpne2	0	1.67745	34.1596	18.6719
0	adam23a	0	1.05093	54.3783	43.9782
0	tjp1b	0	1.09842	51.7132	40.4956
0	arhgap4b	0	1.10039	51.851	37.7545
0	zswim6	0	1.11375	52.2641	39.1756
0	adrb3a	0	2.31742	24.9332	8.26712
0	syn1	0	1.40992	37.9182	24.8219
0	gabra4	0	1.31972	42.0737	25.5136
0	zfyve16	0	1.46114	35.8688	21.3042
0	thrap3a	0	2.02914	26.3832	11.2174
0	shisa9a	0	1.29623	41.5715	26.0314
0	neo1a	0	1.20423	44.4066	29.5011
0	tcf3b	0	1.43896	36.0551	20.6459
0	kcnh7	0	1.08125	49.7529	38.2165
0	crtc3	0	1.30371	39.2548	25.8479
0	rims3	0	1.1318	47.6063	36.9248
0	tmem178a	0	1.41328	35.9822	23.0425
0	abi2a	0	1.33746	37.7724	23.6374
0	LOC103023932	0	1.17642	44.0502	29.5868
0	bmpr1bb	0	1.30667	40.2754	23.9391
0	ndst1b	0	1.07955	48.6837	38.0845
0	wu:fj39g12	0	1.29411	40.8586	23.5559
0	bicd1a	0	1.5191	32.5233	18.7328
0	pitpnm3	0	1.40482	35.1154	23.2894
0	bmpr2b	0	1.12942	44.3742	34.9816
0	kiaa1549lb	0	1.16546	43.7343	31.8231
0	LOC103025616	0	1.04135	48.465	38.261
0	mast1a	0	1.22745	41.3366	29.7736
0	doc2b	0	1.12654	46.9583	32.8593
0	sv2bb	0	1.08892	46.4237	32.4676
0	rnd1b	0	1.4727	31.5998	20.1771
0	LOC103029479	0	1.44481	32.6529	20.0151
0	LOC103028816	0	1.76267	27.096	13.3697
0	ctbp2a	0	1.39504	33.5277	22.0877
0	samd10b	0	1.61096	28.87	15.012
0	lrfn2b	0	1.04966	47.1365	37.1339
0	usp54a	0	1.42717	31.616	19.4708
0	cacna1ia	0	1.05987	45.9457	35.9005
0	ptpn5	0	1.36054	33.2361	22.4082
0	unc119a	0	1.59431	28.303	15.2271
0	LOC103044415	0	1.20539	38.4528	27.4714
0	glsb	0	1.11817	41.4905	30.7988
0	olfm2b	0	1.56204	28.8214	13.8197
0	LOC103029358	0	1.35998	33.5196	18.0531
0	ndrg3b	0	1.17312	38.6553	29.2199
0	mapk1	0	1.23229	35.6339	25.4348
0	snap25b	0	1.48986	29.275	15.8194
0	otud7a	0	1.00688	45.403	37.6747
0	cacna2d4b	0	2.14026	20.1944	7.06627
0	pak1	4.12769e-306	1.15931	37.9587	25.8882
0	trpc1	2.00744e-305	1.3019	32.5638	22.9654
0	caln1	7.85115e-297	1.60204	25.8728	15.2014
0	kcnh4b	3.92582e-297	1.13547	38.7201	26.2165
0	LOC103032680	2.31562e-296	1.77932	23.0215	9.87769
0	etv5a	4.34241e-295	1.38283	30.0041	15.846
0	LOC103038572	6.81412e-289	1.62919	24.5768	12.1723
0	erc2	3.91735e-289	1.14698	35.9984	26.7591
0	LOC111193532	6.8432e-287	1.38848	29.9473	16.812
0	tafa5l	1.35697e-284	1.19993	34.2487	24.6016
0	glcci1a	5.44583e-285	1.06518	39.4006	27.9445
0	numb	5.30873e-284	1.47815	26.6586	15.4525
0	LOC111193779	2.48391e-284	1.04182	42.2033	33.3702
0	LOC103038614	1.24971e-283	1.11864	36.857	28.3928
0	LOC103033987	2.00466e-281	1.05863	39.3358	28.7588
0	si:ch211-132b12.7	2.57448e-279	1.39593	28.4893	17.8457
0	ppp1r9ala	7.49509e-279	1.77059	21.7983	9.88711
0	nebl	6.22651e-278	1.63967	23.5804	11.2585
0	LOC103038690	6.16464e-277	1.18639	34.435	24.4705
0	smyd2b	1.65925e-274	1.46607	26.3102	15.7037
0	LOC103029052	2.26396e-274	1.26209	30.3767	21.7937
0	kcna3a	2.02718e-273	1.49975	25.727	14.544
0	LOC111191753	2.35987e-272	1.49335	26.0996	15.3342
0	LOC103029157	1.62106e-271	1.33522	28.7971	19.0705
0	kcnj19b	1.87151e-270	1.62843	23.1997	11.3365
0	plch2a	1.08128e-269	1.35373	28.3111	17.2028
0	LOC103036868	1.20741e-267	1.62781	22.8676	10.7151
0	marchf9	2.64834e-264	1.25186	30.4739	21.9017
0	sv2ca	1.77032e-264	1.24953	30.8708	19.1897
0	cbfa2t2	3.91739e-264	1.32667	28.8052	16.2385
0	LOC103029043	1.67134e-263	1.73129	21.3771	10.0628
0	LOC103040384	7.81984e-261	1.17675	32.3046	21.2262
0	celf3b	3.12447e-260	1.14539	33.066	25.2308
0	sgk1	4.27769e-260	1.12635	34.0462	25.0096
0	fxyd6	2.02332e-259	1.15637	33.1713	23.4162
0	col23a1a	8.28106e-258	1.71926	21.4986	11.4471
0	rap1gap2b	4.09163e-258	1.23058	30.6602	19.7082
0	cdk15	8.73429e-255	1.43416	25.3544	13.8805
0	dapk1	1.23428e-253	1.16069	31.7942	22.9139
0	st6galnac3	1.06353e-253	1.05568	35.9903	27.5271
0	camsap2a	4.78457e-253	1.01305	37.3512	31.1691
0	frmpd4	1.05655e-252	1.24879	29.1616	21.1911
0	sprn2	7.85454e-252	1.25872	29.1454	18.3934
0	foxo3b	6.44029e-252	1.00868	38.2422	30.5896
0	LOC111191342	5.13706e-251	1.15637	32.7501	21.7345
0	LOC103034155	8.29733e-251	1.00486	37.3512	31.2068
0	LOC103025106	1.16741e-249	1.64599	21.4419	10.3637
0	LOC125802491	1.29121e-249	1.03097	37.3026	29.7985
0	camk4	5.01147e-249	1.21671	30.0851	20.6365
0	acot11b	5.58522e-246	1.22991	28.7647	20.1634
0	grip2a	2.87352e-242	1.43544	24.2608	13.5882
0	LOC103027620	1.2712e-239	1.07543	34.1758	26.1822
0	ankrd67	7.04704e-239	1.38921	24.6416	14.4385
0	adam19b	3.77175e-234	1.31957	25.9214	14.9425
0	LOC125781195	5.73986e-234	1.08196	32.7987	23.0742
0	neurod1	2.28958e-233	1.40148	23.9935	12.5254
0	ogfrl1	6.49967e-233	1.75724	18.7282	8.66655
0	b4galnt4b	6.7888e-227	1.19762	27.8412	19.5317
0	slc35g2b	4.75425e-224	1.25247	26.2211	18.9617
0	zic4	1.06627e-222	1.53628	20.6561	10.5514
0	LOC103022895	2.85677e-217	1.65293	19.5221	9.39254
0	pde8b	3.53261e-216	1.00706	34.1272	27.1619
0	slc35f4	3.13672e-215	1.34171	23.386	14.4274
0	si:ch211-151p13.8	4.96811e-215	1.50344	20.2997	11.112
0	rph3ab	3.59977e-214	1.16709	27.0069	20.0382
0	LOC103030240	4.06637e-213	1.70358	17.7967	8.24055
0	syt6b	2.56779e-212	1.42781	21.5067	11.4703
0	spsb4a	1.92718e-211	1.25052	25.2086	17.3134
0	ttbk1b	2.85747e-211	1.05677	30.0446	24.3711
0	per3	2.58851e-211	1.00016	32.7744	26.1899
0	golga7bb	1.52998e-210	1.23912	25.2491	15.84
0	gtpbp2b	2.58219e-209	1.42728	21.0045	13.2377
0	kif21a	4.05764e-203	1.00662	31.2353	24.9659
0	nr1d2b	4.16761e-202	1.09125	27.9708	20.3708
0	LOC103040244	1.41323e-201	1.70616	16.9056	7.96369
0	LOC125804550	6.76872e-200	1.18861	25.5245	17.1797
0	aadac	5.27513e-199	1.91661	14.8481	5.93313
0	LOC103031018	5.4977e-199	1.47231	19.4168	10.5
0	usta	1.25475e-194	1.30542	22.2924	12.3
0	gpr173	2.28157e-186	1.02507	28.1571	22.7682
0	pde4bb	1.39452e-185	1.07649	27.0717	17.5714
0	max	5.81671e-183	1.03807	27.3957	19.9619
0	LOC111192111	6.4743e-180	1.18155	23.4265	14.058
0	zgc:171482	2.77396e-179	1.13976	24.2203	16.8471
0	map3k1	1.12096e-176	1.01938	27.8817	17.37
0	si:dkey-16j16.4	2.324e-176	1.19214	22.5111	13.6157
0	dip2bb	5.53602e-176	1.06574	25.3382	20.4359
0	LOC103039191	1.51917e-175	1.26615	21.0207	12.1688
0	LOC125786992	1.89614e-175	1.25923	20.5427	14.148
0	mindy2	2.61509e-174	1.09862	24.3175	17.8268
0	si:ch1073-358c10.1	4.91614e-170	1.00527	26.9016	21.1414
0	sema4ga	5.93452e-170	1.19601	21.612	14.0125
0	pard6gb	5.62812e-169	1.37858	18.1855	9.87769
0	fez1	8.67583e-168	1.08945	23.5966	18.5374
0	septin8a	2.01157e-165	1.05436	24.7874	18.4354
0	LOC103045201	5.57186e-165	1.22933	19.9514	14.4617
0	rnf208	1.44507e-164	1.09492	22.665	18.1988
0	LOC111188591	1.46256e-162	1.89131	12.4909	4.82484
0	ankib1b	3.29743e-158	1.03264	24.2527	17.9545
0	unm_hu7912	3.19291e-157	1.22126	19.3115	13.2745
0	cds1	6.20503e-157	1.00181	25.0709	20.2902
0	si:dkeyp-74b6.2	8.7207e-157	1.71758	13.1389	5.75141
0	ephb3a	1.80069e-156	1.11279	21.8793	17.0408
0	zgc:136493	5.32128e-152	1.7494	12.4423	5.53541
0	ppp1cc	1.81013e-151	1.18906	19.4087	14.0357
0	dazap1	4.92383e-150	1.35657	16.4763	10.0097
0	lingo4a	1.12882e-149	1.21558	19.3763	10.6543
0	LOC103023582	4.03272e-149	1.50009	14.4998	8.81483
0	LOC103034705	3.94565e-149	1.06805	21.9846	17.0382
0	lrtm2a	5.85914e-147	1.03265	22.4868	17.3014
0	zbtb47b	6.96199e-145	1.14173	19.8542	13.6928
0	kif5c	1.77119e-144	1.17359	18.7039	13.5437
0	ubxn2a	7.74604e-140	1.04891	21.0126	16.7931
0	fam43a	2.21615e-139	1.89274	10.6602	4.52313
0	grm1b	2.05655e-139	1.18959	18.0883	11.1317
0	cdkn1d	1.0727e-137	1.32331	15.5448	8.83712
0	jph2	5.05421e-137	1.58579	12.661	6.39684
0	syngr1a	1.3278e-136	1.30348	15.6582	9.2914
0	ppp1cb	7.05274e-131	1.21924	16.3629	11.3288
0	acap1	1.25064e-130	1.20203	16.9461	8.78826
0	neurod2	8.87113e-130	1.46821	13.0093	7.01484
0	etv6	2.42692e-127	1.12813	18.0802	11.7814
0	clip1b	1.09143e-126	1.39035	13.5358	8.17712
0	spire1b	7.54494e-126	1.19579	16.0227	11.7145
0	map3k15	2.33855e-125	1.49635	12.4099	6.52541
0	si:ch211-195b15.8	1.8597e-124	1.36869	13.552	8.13769
0	jam3b	5.18926e-124	1.07377	18.6796	12.1577
0	LOC103043737	8.92965e-123	1.05718	18.5257	14.5731
0	samd14	7.57719e-122	1.69258	10.482	4.7057
0	soul3	9.75854e-119	1.17063	15.6501	11.5208
0	LOC111191321	7.07394e-118	1.01988	18.8173	14.3194
0	fzd3a	5.19452e-116	1.25539	14.0138	9.58369
0	LOC103022874	5.63252e-116	1.05514	17.5618	12.8965
0	LOC111195232	6.27959e-116	1.23547	14.4269	10.146
0	LOC103035341	6.10427e-116	1.09075	16.8165	12.3025
0	LOC103045241	4.11335e-115	1.17267	15.2045	11.3263
0	LOC103025938	1.49278e-114	1.44797	11.6727	6.5417
0	hmgb2a	2.41982e-114	1.2708	13.6979	7.58484
0	LOC125802444	2.45068e-112	1.36107	12.2236	7.48369
0	sh3bp5b	1.44745e-111	1.33594	12.6448	8.11541
0	sh2d3cb	1.5431e-111	1.47776	11.1867	5.33056
0	LOC103031390	3.22724e-111	1.48488	11.2029	6.04284
0	scn1ba	3.08041e-111	1.05662	16.6464	13.1417
0	en1b	1.36504e-109	1.55144	10.4253	4.93541
0	akip1	1.78653e-107	1.36376	11.7132	7.56769
0	efna1a	6.63758e-107	1.11194	15.3584	10.7871
0	sppl2	4.05718e-103	1.04484	15.8931	12.2683
0	LOC103039408	2.48406e-101	1.14625	13.8275	10.3774
0	pik3ip1	7.16499e-101	1.08669	14.7833	11.2097
0	synprb	3.68007e-100	1.70888	8.57837	3.76627
0	kcnn4	4.41401e-100	1.11173	14.4593	8.92626
0	LOC103037929	9.79014e-99	1.09275	14.4107	11.0563
0	LOC125782569	1.34812e-98	1.81083	7.90603	3.29485
0	dbpb	1.88857e-97	1.01432	15.7311	11.8388
0	cited4b	4.83435e-96	1.09978	13.9895	9.2074
0	ptgfrnb	2.09982e-95	1.44677	9.76914	5.38284
0	LOC125784877	1.96014e-94	1.2354	11.6727	7.62169
0	LOC111193118	7.21968e-94	1.568	8.74038	4.31913
0	irs1	3.72751e-92	1.00744	15.6096	11.9837
0	mafba	4.97612e-92	1.11586	13.2037	7.06627
0	rps6ka2	8.25412e-92	1.11212	13.1227	10.0191
0	zic5	1.15074e-89	1.14324	12.3775	7.50855
0	ube2ka	4.46271e-88	1.00633	14.2406	11.2294
0	LOC111191320	9.76415e-88	1.04847	13.5115	10.182
0	plppr3a	2.74202e-87	1.08687	12.6853	9.66254
0	LOC103038070	4.59176e-87	1.29228	10.32	6.09341
0	crabp1a	4.71103e-86	1.17885	11.5269	8.4454
0	tmem64	2.5382e-85	1.34688	9.54232	5.76941
0	rab41	1.23464e-83	1.00571	13.4872	10.9791
0	cables2b	3.90944e-83	1.06252	12.7501	9.35654
0	asrgl1	9.9294e-81	1.35785	8.98339	5.44113
0	zgc:158464	1.10762e-79	1.61044	7.3552	3.8477
0	adrb2a	1.62754e-79	1.41206	8.51357	4.00027
0	ubash3bb	2.62379e-79	1.13569	11.1219	7.56255
0	LOC103031164	1.02281e-78	1.68553	6.78817	3.13456
0	tagln3a	1.6157e-78	1.11005	11.1138	7.85226
0	fam78ba	2.54764e-78	1.28149	9.39652	6.19541
0	mapk11	2.73036e-78	1.13312	10.9356	7.32341
0	kif26bb	4.29123e-77	1.78887	6.36695	3.02313
0	LOC103036459	9.12518e-77	1.82894	6.20494	2.46342
0	dync2i2	1.0818e-76	1.21633	9.68813	6.85712
0	nek3	5.01301e-74	1.44317	7.71162	3.96942
0	slc25a39	1.37573e-73	1.09331	10.6359	8.05541
0	dio3a	7.09992e-73	1.29705	8.61887	5.9057
0	mamdc4	1.8784e-72	1.20317	9.35601	5.8997
0	LOC103030675	5.33201e-70	1.11058	9.90684	7.59769
0	yaf2	4.60106e-69	1.18721	9.0401	6.48855
0	LOC111195398	5.60588e-69	1.21154	8.78898	5.76941
0	rfc5	6.05655e-69	1.27284	8.39206	5.22513
0	LOC125804942	6.87369e-69	1.56315	6.39125	3.55199
0	neurod6a	6.00749e-67	1.20875	8.70798	5.65027
0	ptpn3	2.43624e-66	1.49137	6.70717	3.49542
0	LOC107197833	1.14074e-65	1.05706	10.0608	7.13484
0	ribc1	1.87853e-65	1.54016	6.22114	3.47485
0	LOC125799270	3.96337e-65	1.37843	7.03929	4.13313
0	abcg8	6.64228e-65	1.98529	4.73876	1.89085
0	mgrn1a	1.08542e-64	1.00635	10.6683	8.10083
0	fgf8a	1.19415e-64	1.41151	6.93398	3.64713
0	zgc:153409	6.08245e-64	1.18676	8.69988	5.65284
0	LOC125789957	1.04595e-63	1.07382	9.53422	7.43741
0	ccsapa	1.75924e-61	1.12106	8.80518	6.53141
0	LOC125799090	1.80943e-61	1.24264	7.57392	5.25084
0	pcyt1ba	9.33987e-60	1.02856	9.43702	7.46226
0	LOC111194509	4.68474e-59	1.56571	5.71081	2.65371
0	abcg5	5.14889e-59	1.95324	4.45525	1.84799
0	ubl7a	8.61656e-58	1.29607	6.74767	4.46313
0	uncx4.1	4.74422e-57	1.44949	5.88092	3.13285
0	zdhhc23a	5.82121e-57	1.54683	5.484	2.75656
0	LOC111194783	1.36041e-56	1.26667	6.92588	4.46142
0	cc2d2a	3.33826e-56	1.13911	7.85743	5.77113
0	arhgef16	3.98023e-55	1.67165	4.94127	2.35885
0	LOC103029767	6.22191e-54	1.01737	8.68368	7.23169
0	mylka	2.16236e-53	1.58313	5.06278	2.29199
0	LOC111192047	6.16116e-53	1.25141	6.50466	4.41942
0	LOC103032755	6.87311e-53	1.63674	4.76306	2.38028
0	LOC103044005	4.33472e-52	1.18729	6.74767	5.07856
0	socs7	6.87557e-52	1.15064	7.15269	5.31427
0	LOC125785629	5.17122e-51	1.08731	7.72783	4.82999
0	hs6st3a	1.58385e-49	1.47081	4.99797	2.88599
0	g6pd	2.69965e-49	1.02247	7.97894	5.32798
0	LOC103026151	4.21131e-49	1.47995	4.98987	2.38028
0	LOC103039059	2.02421e-48	1.03073	7.66302	6.19627
0	syde2	2.39485e-48	1.18866	6.33455	4.35427
0	mknk2a	1.19953e-46	1.18859	6.22924	3.7637
0	klf5a	2.2509e-46	1.24105	5.79992	4.00113
0	LOC111188248	8.31083e-46	1.07258	6.89348	5.29284
0	map2k2a	1.99632e-44	1.04451	6.89348	5.65798
0	LOC103030197	5.25177e-44	1.13276	6.20494	4.5977
0	dusp10	5.79913e-44	1.13417	6.22924	4.23085
0	LOC125785581	1.49778e-43	1.51479	4.23653	2.25771
0	LOC125799268	4.66871e-43	1.02443	6.94208	4.77513
0	nme9	2.67164e-42	1.67915	3.6533	1.63028
0	LOC125799023	4.64679e-42	1.3525	4.71446	2.73514
0	tent5c	1.23459e-41	1.99802	3.02147	1.248
0	LOC125782568	1.40045e-41	1.94334	3.11057	1.23771
0	tlx3b	1.59772e-41	1.4512	4.25273	2.06485
0	lmo4a	2.06001e-41	1.13292	5.84042	3.73456
0	zbtb16b	2.95627e-41	1.13325	5.79992	3.8357
0	gchfr	1.99491e-40	1.65201	3.5723	1.70571
0	gadd45ab	1.34938e-38	1.04528	5.98623	3.79627
0	map4k2	4.25751e-38	1.15147	5.27339	3.21171
0	cpeb1a	1.18868e-37	1.52778	3.629	2.03914
0	dapk3	1.84933e-37	1.021	6.01863	4.39713
0	si:dkey-16n15.6	2.79976e-37	1.57103	3.41029	1.77085
0	LOC125802203	3.24944e-37	1.32024	4.22033	2.62028
0	si:ch211-198m17.1	3.32028e-37	1.53017	3.5966	1.77685
0	tpi1a	5.24477e-37	1.07	5.5164	4.70056
0	LOC103025453	7.88056e-37	1.42709	3.90441	2.12228
0	klf11b	2.4906e-36	1.20426	4.70636	2.75656
0	dnttip2	4.34315e-36	1.03732	5.71891	4.05427
0	ucn3l	1.23647e-35	1.06534	5.4759	3.22371
0	LOC103026353	2.11718e-35	1.08714	5.21669	3.42942
0	gmpr	3.09267e-35	1.19935	4.56865	2.87828
0	slc22a31	1.85792e-33	1.13068	4.68206	2.86799
0	gsg1l2b	4.44564e-33	1.09483	4.84407	3.5057
0	gclm	1.62152e-32	1.03326	5.20859	4.04656
0	LOC103041577	5.19084e-32	1.04196	4.94937	3.93427
0	rgl3a	9.91823e-32	1.00755	5.15188	3.97027
0	LOC103040930	1.10606e-31	1.57135	2.89186	1.44428
0	jun	1.67282e-31	1.14256	4.36614	2.67428
0	LOC103039847	2.37518e-31	1.28937	3.6938	2.55342
0	si:dkey-283b1.7	7.2107e-31	1.65652	2.70555	1.28485
0	mphosph10	3.74424e-30	1.11485	4.26083	3.06428
0	LOC125802500	9.69484e-30	1.34972	3.24018	2.00228
0	si:dkey-191g9.7	2.31806e-29	1.03354	4.55245	3.88542
0	arsj	1.38996e-28	1.72568	2.38153	1.16057
0	tlr7	3.56805e-28	1.23342	3.47509	2.48828
0	xrcc5	3.66586e-28	1.40501	2.97286	1.72971
0	olfml3b	1.94545e-27	1.6404	2.38963	1.15885
0	LOC111196652	3.5134e-27	1.19077	3.41029	2.30142
0	tcap	4.88277e-26	1.47242	2.57594	1.30714
0	LOC103031854	3.70405e-25	1.44805	2.51924	1.368
0	cry1b	4.20794e-25	1.29069	2.95666	1.97399
0	trim65	5.77725e-25	1.30115	2.89186	1.84714
0	LOC103029341	1.06249e-24	1.27693	2.91616	1.92257
0	abcb10	1.31647e-23	1.21897	2.92426	1.92514
0	tdp2b	2.66765e-23	1.24504	2.84326	1.97914
0	tmprss13a	2.72245e-23	1.40966	2.38963	1.38257
0	gldn	3.50886e-23	1.05165	3.548	2.51571
0	dytn	4.20435e-23	1.0171	3.6776	2.97428
0	hspa8b	1.88006e-21	1.08645	3.07817	2.24057
0	LOC125801730	4.9147e-21	1.05291	3.17537	2.32456
0	cbx6a	2.52176e-20	1.12118	2.79465	2.09999
0	fhod3a	4.53688e-20	1.31711	2.28433	1.332
0	deptor	9.02127e-20	1.14475	2.64075	2.05628
0	LOC125802274	1.97104e-19	1.13368	2.60024	1.89685
0	en1a	3.00477e-19	1.54284	1.8145	0.815141
0	LOC103030365	1.28555e-18	1.40929	1.95221	0.985711
0	LOC103029765	3.65758e-18	1.52936	1.72539	0.815998
0	pde6a	6.31631e-18	1.51769	1.70919	0.769712
0	thap7	9.30612e-18	1.17512	2.26812	1.52571
0	ankrd34c	1.21249e-17	1.12509	2.39773	1.83342
0	arhgef18a	2.04778e-17	1.21474	2.20332	1.26771
0	rab32b	3.13304e-17	1.14433	2.30863	1.45542
0	LOC111190648	6.99585e-17	1.12861	2.27623	1.75028
0	xpnpep2	7.8877e-17	1.65996	1.39328	0.664284
0	LOC107197292	1.34835e-16	1.03884	2.51114	1.99628
0	LOC103040874	1.67258e-16	1.93212	1.19887	0.47657
0	il15	3.00703e-16	1.04246	2.46254	1.68771
0	slc26a6	6.87708e-16	1.32196	1.7821	0.963426
0	lmod3	2.25891e-15	1.50022	1.45808	0.798855
0	LOC103024275	3.30122e-15	1.59857	1.30417	0.65657
0	LOC103026600	4.03394e-15	1.01336	2.34103	1.60628
0	LOC125799102	5.1694e-15	1.19298	1.8712	1.27628
0	LOC125802902	6.77552e-15	1.25511	1.71729	1.04143
0	cbx7a	1.12462e-14	1.0952	2.04131	1.45028
0	ccm2l	1.52097e-14	1.10856	2.01701	1.39714
0	LOC111192665	1.85518e-14	1.12369	1.8874	1.43571
0	pdzd7a	6.11352e-14	1.131	1.8226	1.36542
0	LOC125801722	1.35178e-13	1.30776	1.48238	0.951426
0	rbm33b	1.42487e-13	1.3004	1.51478	0.92314
0	klhl40b	1.47207e-13	1.20258	1.64439	1.08257
0	vsig8b	2.29663e-13	1.03564	2.05751	1.14085
0	elnb	2.59389e-13	1.59644	1.15026	0.591427
0	LOC103040775	2.81778e-13	1.21996	1.57959	1.05428
0	plxdc2a	5.85212e-13	1.41514	1.27987	0.770569
0	ccsapb	7.28336e-13	1.432	1.26367	0.788569
0	LOC111193379	7.72614e-13	1.01892	1.9036	1.56942
0	ccdc103	9.31574e-12	1.21446	1.40948	0.907712
0	LOC103030054	1.23029e-11	1.66021	0.955853	0.425999
0	LOC125802521	1.23343e-11	1.01847	1.72539	1.386
0	LOC103030629	2.45044e-11	1.38566	1.15026	0.609427
0	foxg1b	3.30209e-11	1.5383	0.988254	0.474856
0	htr1fb	2.13085e-10	1.22278	1.19077	0.91714
0	LOC103025013	2.1821e-10	1.3923	1.02066	0.50057
0	rcc1l	2.67225e-10	1.03297	1.49048	1.16228
0	LOC111193616	2.78253e-10	1.52282	0.891049	0.539998
0	pgfb	2.78282e-10	1.26732	1.18267	0.688284
0	tmem88a	3.39914e-10	1.20804	1.21507	0.725141
0	elf3	5.72666e-10	2.37363	0.567031	0.184285
0	LOC111190872	8.23161e-10	1.19038	1.16646	0.834855
0	LOC111194859	1.14653e-09	1.09599	1.27987	0.781712
0	LOC111195436	2.17457e-09	1.35415	0.939652	0.634284
0	mlf1	2.77305e-09	1.88423	0.664237	0.290571
0	LOC103029899	3.31577e-09	1.43406	0.874848	0.449999
0	LOC125804839	3.6771e-09	1.17993	1.06926	0.783426
0	palb2	4.33124e-09	1.26451	0.988254	0.60257
0	LOC107196870	5.28476e-09	1.3061	0.939652	0.461142
0	marveld2a	6.32403e-09	1.17698	1.06116	0.682284
0	LOC125784839	6.80071e-09	1.15138	1.07736	0.729426
0	LOC103037963	1.47785e-08	1.5227	0.745241	0.406285
0	kcnk12	1.89924e-08	1.1511	1.04496	0.733712
0	best1	2.20451e-08	1.10488	1.06926	0.757712
0	slc35a3b	2.64887e-08	1.17238	0.988254	0.643712
0	hnf1a	2.90282e-08	2.01448	0.518429	0.231428
0	LOC111189722	3.46471e-08	1.06231	1.07736	0.821998
0	LOC103026313	3.70103e-08	1.22122	0.91535	0.63857
0	esrp1	4.07281e-08	1.33024	0.810045	0.461999
0	LOC103046095	6.1574e-08	1.36838	0.761442	0.371142
0	LOC103035496	7.38894e-08	1.14368	0.972053	0.744855
0	pld6	7.79646e-08	1.55967	0.656136	0.387427
0	hspb1	1.18565e-07	1.07551	1.02876	0.746569
0	LOC125787172	2.0179e-07	1.07639	0.955853	0.646284
0	atoh8	8.0784e-07	1.27034	0.704739	0.455999
0	LOC103030149	1.28866e-06	1.16375	0.777643	0.431142
0	loxl2a	2.26961e-06	1.37016	0.599433	0.371999
0	LOC103036073	3.04856e-06	1.0657	0.785743	0.609427
0	LOC125802501	3.8795e-06	1.19733	0.664237	0.437142
0	LOC111190655	4.30788e-06	1.16348	0.664237	0.48257
0	LOC125804903	4.90746e-06	1.42241	0.518429	0.346285
0	zmp:0000001048	5.63336e-06	1.28802	0.583232	0.36257
0	LOC111195211	6.48667e-06	1.38674	0.518429	0.324856
0	col28a2a	1.45592e-05	1.25849	0.55083	0.361713
0	LOC111194105	1.48284e-05	1.15113	0.623734	0.411427
0	LOC103022473	1.48623e-05	1.19641	0.599433	0.399427
0	LOC111193420	1.64907e-05	1.52582	0.429324	0.233142
0	LOC125802539	3.79539e-05	1.1865	0.526529	0.379713
0	LOC125799095	4.00973e-05	1.4932	0.405022	0.214285
0	LOC107197598	4.1605e-05	1.14639	0.558931	0.375427
0	LOC125787849	5.18982e-05	1.70868	0.332118	0.144
0	LOC125802499	5.4038e-05	1.74204	0.324018	0.155142
0	LOC125804530	5.53369e-05	1.08422	0.591333	0.372856
0	LOC103025983	5.88953e-05	2.07333	0.267315	0.105428
0	LOC125782287	9.42798e-05	1.31615	0.413123	0.269142
0	tmem30b	9.54452e-05	1.11082	0.526529	0.438856
0	LOC125781199	9.72276e-05	1.42996	0.37262	0.227999
0	LOC125802378	0.00010703	1.76788	0.291616	0.133714
0	LOC111192341	0.000158362	1.38476	0.37262	0.230571
0	lrtm2b	0.000162054	1.41684	0.37262	0.197142
0	LOC125784417	0.000172477	1.66635	0.307817	0.141428
0	LOC111192416	0.000191092	1.7884	0.283516	0.121714
0	grhl1	0.000210448	1.35041	0.36452	0.190285
0	LOC103021668	0.000320758	1.20886	0.413123	0.257142
0	LOC103041814	0.000369851	1.60956	0.291616	0.147428
0	LOC111192663	0.00052888	1.15226	0.413123	0.308571
0	LOC111194546	0.000771146	1.38546	0.299716	0.196285
0	mlana	0.000817396	1.00668	0.445525	0.294856
0	LOC111189811	0.00135343	1.3198	0.283516	0.186857
0	LOC125795246	0.00139685	1.49039	0.251114	0.134571
0	LOC103038449	0.0014411	1.05987	0.380721	0.289713
0	ahcyl2a	0.00151588	1.91747	0.194411	0.0839998
0	LOC111191163	0.0015375	1.4848	0.251114	0.12
0	LOC111194587	0.00180219	1.10176	0.348319	0.245999
0	suv39h1a	0.0018101	1.08415	0.37262	0.284571
0	sgk2b	0.00208787	1.02472	0.388821	0.238285
0	LOC125781174	0.00243512	1.21476	0.299716	0.222857
0	hspa1b	0.00247138	1.5657	0.218712	0.114
0	cldn10a	0.00282813	2.0088	0.162009	0.0694284
0	npm2a	0.00299473	1.84693	0.170109	0.0874283
0	dnai1.2	0.00307415	1.03565	0.348319	0.230571
0	LOC107197860	0.00326645	1.26276	0.259214	0.168
0	tbpl2	0.00336305	1.07297	0.324018	0.221999
0	LOC103047460	0.00434459	1.87846	0.153908	0.0702855
0	LOC125804837	0.00455221	1.11476	0.283516	0.213428
0	LOC125782315	0.00457516	1.42903	0.210612	0.136285
0	LOC125806149	0.00494386	1.45272	0.194411	0.130285
0	snx10b	0.00495565	1.05558	0.299716	0.243428
0	LOC125806054	0.00503673	1.61136	0.18631	0.104571
0	si:dkey-160o24.3	0.0057059	1.27638	0.226812	0.161142
0	LOC111195791	0.00628799	1.02828	0.291616	0.237428
0	LOC111194588	0.00633706	1.57159	0.17821	0.105428
0	tph1b	0.00655291	1.25802	0.226812	0.170571
0	LOC111188586	0.00929129	1.05857	0.275415	0.159428
0	LOC125803803	0.0096206	1.80278	0.129607	0.0557141
1	rbfox3a	0	2.76238	99.5881	71.4118
1	LOC103041059	0	3.10059	98.6185	62.0553
1	nrxn3a	0	2.67756	99.2106	68.2138
1	ptprfa	0	2.5964	98.2667	67.1998
1	nhsl2	0	2.76318	94.7743	52.0756
1	LOC103034479	0	2.0577	97.5631	71.6544
1	LOC103042950	0	2.1098	96.5849	70.6138
1	qkia	0	2.43269	94.4483	54.5158
1	sh3pxd2b	0	3.30945	85.8675	31.1151
1	camta1a	0	2.61628	91.6853	61.8375
1	slc8a2b	0	2.35667	89.2054	55.4476
1	grm8a	0	2.3666	88.15	57.5313
1	plxnb2b	0	2.04415	92.5433	61.4655
1	luzp2	0	1.90826	94.7743	67.6489
1	srrm3	0	2.01688	87.8411	63.9392
1	olfm1a	0	2.36225	82.9672	50.0339
1	nrxn1a	0	1.33103	96.9453	80.8943
1	adcy2a	0	2.20739	82.5296	51.7567
1	ntng2a	0	2.74245	72.8334	30.9976
1	LOC103035208	0	2.31257	80.0755	45.0282
1	usp54b	0	2.04675	81.9375	56.2044
1	LOC103044346	0	2.37278	78.0762	42.4216
1	kalrna	0	2.03676	80.1356	55.2958
1	pcbp3	0	2.12178	78.4366	42.9093
1	marchf4	0	2.45766	69.2209	31.0165
1	nr3c2	0	2.21899	76.7719	48.3856
1	LOC103040661	0	1.73631	88.1071	66.2218
1	znf804a	0	2.24655	71.3746	38.9305
1	LOC103021658	0	1.94164	77.8788	53.4316
1	syt7a	0	1.691	83.5936	63.2252
1	cacna1ab	0	1.52994	85.7817	66.6247
1	fgf13a	0	1.69337	83.2075	64.6224
1	kcnip4a	0	2.06758	75.5449	44.537
1	mctp1a	0	1.84006	77.9303	54.0633
1	ank1a	0	1.57993	82.8213	61.367
1	erc1b	0	1.63912	81.4656	60.5493
1	jarid2a	0	1.81126	81.56	61.3644
1	l1cama	0	1.81952	75.1158	52.0464
1	kcnc3a	0	1.74679	78.5138	60.8973
1	tmem276b	0	2.18485	62.6137	33.1062
1	LOC103035455	0	2.00351	67.3331	38.8653
1	scn8aa	0	1.49746	80.4445	65.057
1	syne1b	0	1.86932	68.1397	43.3893
1	cbln12	0	2.1369	62.382	29.6691
1	prkcab	0	1.79426	70.3278	45.8784
1	grin2ca	0	2.1673	62.0645	31.1845
1	cadm3	0	1.61502	74.9528	56.885
1	nell2b	0	2.31596	58.4005	30.2905
1	camkvl	0	2.72134	53.5353	22.6954
1	LOC103030767	0	1.78791	69.1865	48.0581
1	negr1	0	1.42868	80.3329	65.5747
1	cacna1aa	0	1.29953	80.6933	68.0021
1	gabrd	0	1.70217	67.7278	42.455
1	wdfy1	0	1.70423	68.4743	49.913
1	brinp1	0	1.48697	77.1924	61.7518
1	LOC103024256	0	2.23588	52.1023	25.5814
1	cspg5b	0	1.59263	67.5734	43.7459
1	slc17a7a	0	1.88674	59.4646	31.2908
1	gas7a	0	1.8471	59.456	39.7422
1	dlg1a	0	1.64018	65.3939	48.5819
1	znf385b	0	1.63142	66.5094	45.9727
1	tcf12	0	1.68217	62.0731	40.7596
1	ank3a	0	1.46263	68.9806	55.8873
1	grin1b	0	1.5984	62.6995	46.1664
1	LOC103041574	0	1.7492	59.8078	42.6127
1	LOC103033992	0	1.59148	64.6645	43.7587
1	pcdh10a	0	1.44276	68.706	50.8096
1	adarb1b	0	1.31623	73.3568	60.8527
1	ptprsb	0	1.14127	81.6458	71.0552
1	zbtb46	0	1.67504	58.718	36.8288
1	tmem266	0	1.8028	54.9511	34.8342
1	foxn3	0	1.54968	62.4592	47.735
1	ptprfb	0	1.60001	59.9794	42.1996
1	cbarpb	0	1.9319	50.4634	30.1251
1	tsc22d3	0	1.50338	65.5912	41.753
1	pclob	0	1.52531	60.5972	48.0873
1	syt6a	0	1.88325	51.4072	29.8353
1	LOC103028885	0	1.88552	52.0937	32.7282
1	cacng7a	0	2.04775	45.6238	25.7048
1	ppp1r1c	0	2.00409	46.5162	22.5402
1	lpin1a	0	1.74701	51.9221	35.7179
1	nfixa	0	1.34379	67.2301	45.6479
1	scg3	0	1.67207	52.1967	36.0299
1	gabra6b	0	2.07439	42.3975	21.1071
1	syn2b	0	1.81583	47.4258	33.1319
1	nectin3a	0	2.11745	41.2391	19.4254
1	gramd1ba	0	1.45055	58.3062	47.5319
1	tnrc18	0	1.27715	63.2143	52.8916
1	enox1	0	1.45271	57.4138	44.2902
1	zbtb16a	0	1.38197	62.8454	48.6359
1	btbd11a	0	1.25749	67.2216	52.7793
1	gabra4	0	1.87851	44.0278	25.5136
1	LOC103035315	0	2.00279	41.342	22.3808
1	kcnd2	0	1.42032	65.1536	48.6659
1	ngfra	0	2.07089	40.3638	22.1357
1	kcnc1a	0	1.24996	65.1364	55.8778
1	LOC111193117	0	1.19352	67.0843	56.0621
1	dnmt3ab	0	1.47447	53.0719	42.4525
1	stk10	0	2.38876	35.0352	13.6217
1	eps8l2	0	1.84466	42.878	22.4862
1	LOC103024968	0	1.21574	67.0242	57.0178
1	nktr	0	1.69684	46.6793	34.391
1	LOC103023694	0	1.83983	45.3063	28.1228
1	nck2a	0	1.57694	48.6271	33.0933
1	etv1	0	1.87853	39.0596	20.4565
1	pkn1b	0	1.493	47.7604	30.2048
1	LOC103043993	0	1.35316	52.6858	39.479
1	rims2a	0	1.04611	73.5456	66.5124
1	mxd1	0	1.58656	43.6331	32.3502
1	LOC103036346	0	1.42396	49.4423	35.069
1	rims1b	0	1.36591	53.2264	42.9659
1	xpr1a	0	1.3938	49.5538	36.1036
1	reln	0	1.45633	47.6832	32.2182
1	olfm2b	0	2.21801	31.3026	13.8197
1	fam131ab	0	1.63441	42.2945	28.3122
1	arhgap46a	0	1.89735	35.4299	18.0342
1	ank3b	0	1.04389	66.9641	62.4727
1	si:ch211-278a6.1	0	1.1374	62.9312	54.7653
1	cacnb2b	0	1.49659	44.5255	29.2131
1	fam184ab	0	1.18457	57.7141	51.9513
1	myt1b	0	1.30526	50.6264	38.879
1	rbms3	0	1.21315	54.5564	46.1347
1	chl1b	0	1.25253	52.068	37.6927
1	pde1a	0	1.40364	45.5209	34.0893
1	glsb	0	1.51919	40.3381	30.7988
1	ldlrad4b	0	1.40175	44.3195	33.4996
1	usta	0	2.26519	27.8445	12.3
1	kcnc3b	0	1.19539	52.8917	46.9807
1	LOC103046465	0	1.53568	39.2312	26.6759
1	LOC103046458	0	1.27813	47.9149	38.7127
1	plppr1	0	1.40895	41.9942	32.5713
1	elfn1a	0	1.42708	46.6707	37.7733
1	ppm1nb	0	1.71399	34.0913	21.6471
1	LOC103039837	0	1.25486	48.7558	36.4748
1	LOC103025121	0	1.07446	58.8296	48.8167
1	tshz1	0	1.21031	50.5577	40.3405
1	cntn1a	0	1.20233	49.8627	43.9696
1	epb41l4b	0	1.69054	33.8596	19.5539
1	LOC103033987	0	1.47804	38.7506	28.7588
1	ipo13b	0	1.21656	47.5373	39.5159
1	tjp1b	0	1.24695	46.3103	40.4956
1	ndst2a	0	1.13845	50.8838	43.4279
1	gramd1bb	0	1.20914	48.9789	43.337
1	zswim6	0	1.24277	46.9281	39.1756
1	cacna1ia	0	1.3089	43.2126	35.9005
1	etv5a	0	1.82074	29.6379	15.846
1	lingo4a	0	2.21108	25.2102	10.6543
1	syt12	0	1.5917	33.6022	22.7254
1	dip2ba	0	1.26662	43.247	34.739
1	slc44a2	0	1.46807	35.756	25.2625
1	LOC125781195	0	1.56756	33.3877	23.0742
1	dok6	0	1.83839	28.4194	17.382
1	LOC103038690	0	1.56243	33.4048	24.4705
1	sgk1	0	1.53964	33.4306	25.0096
1	sv2ca	0	1.67978	30.5389	19.1897
1	tafa5a	0	1.05167	56.4441	47.7564
1	xkr6b	0	1.3912	38.5447	32.3236
1	mcama	0	1.33101	38.0384	26.3322
1	LOC103044874	0	1.39176	34.7692	25.1596
1	shisa9a	0	1.37451	35.9619	26.0314
1	rasgrf1	0	1.08276	46.7822	42.371
1	LOC103044415	0	1.39858	34.6061	27.4714
1	adrb3a	0	2.32817	21.3746	8.26712
1	LOC125794066	0	1.78505	26.3	15.06
1	pcsk1nl	0	1.1768	42.775	38.303
1	LOC103032908	0	1.41056	33.4392	27.7173
1	plch2a	0	1.69219	27.1666	17.2028
1	si:dkey-172j4.3	0	1.14139	45.4779	40.3765
1	bmpr1bb	0	1.36403	35.5672	23.9391
1	LOC103038572	0	1.97349	23.331	12.1723
1	rab6ba	0	1.0383	48.6099	43.3704
1	pde1ca	0	1.36679	35.4556	23.9202
1	susd6	0	1.4275	32.1435	23.3348
1	maml3	0	1.00207	50.2317	45.7439
1	mbd2	0	1.74976	25.6564	13.71
1	dapk1	0	1.48588	30.2557	22.9139
1	cpne2	0	1.61903	28.0419	18.6719
1	tcf3b	0	1.47623	30.2643	20.6459
1	als2b	8.06493e-309	1.45176	30.9422	23.0271
1	mapk1	9.17233e-306	1.40548	31.6458	25.4348
1	pitpnc1a	1.20525e-304	1.29285	35.2754	28.0893
1	fat2	1.10815e-304	1.25033	36.82	23.9545
1	creb5b	1.62013e-303	1.76573	25.562	13.2857
1	crtc3	7.32239e-302	1.34068	33.1903	25.8479
1	LOC103023932	3.4012e-301	1.20775	37.8497	29.5868
1	erc2	9.73337e-301	1.35247	32.4095	26.7591
1	pde8b	2.34914e-300	1.38262	32.624	27.1619
1	c2cd2l	2.38787e-297	1.48235	29.226	23.1196
1	nrn1a	3.76151e-296	1.45588	31.2082	23.9888
1	vsnl1a	6.21938e-295	1.41377	30.6762	21.8871
1	gpc1b	9.25077e-295	1.1506	39.4457	33.4328
1	usp54a	8.26554e-291	1.54597	27.201	19.4708
1	si:dkey-178k16.1	7.71133e-291	1.03797	44.0364	41.0665
1	neo1a	8.81181e-289	1.18331	37.2404	29.5011
1	cadpsa	3.69396e-286	1.48534	28.9858	20.0177
1	pitpnm3	5.3674e-284	1.4141	29.329	23.2894
1	dchs1b	1.38713e-283	1.14661	39.1282	34.0833
1	LOC103025616	1.90194e-283	1.07616	40.75	38.261
1	cacna2d4b	8.73694e-281	2.37408	17.6849	7.06627
1	chn2	1.83825e-281	1.2793	33.1903	25.0165
1	bcr	3.05209e-281	1.10712	39.4114	37.1108
1	cntnap3	4.59387e-279	1.05121	42.2687	36.1722
1	bicd1a	5.73681e-277	1.51649	26.7033	18.7328
1	LOC103036868	9.9189e-277	1.89453	21.1515	10.7151
1	LOC103030382	5.00652e-277	1.33629	30.9593	22.2994
1	LOC125804550	8.79306e-276	1.60172	25.2274	17.1797
1	dot1l	1.25719e-275	1.4691	27.9732	22.2711
1	tob1b	1.77983e-274	1.49182	27.1323	18.0205
1	LOC111193779	3.76378e-272	1.14862	37.884	33.3702
1	zic1	4.69739e-272	1.34139	30.9336	20.8208
1	numb	6.40457e-271	1.67106	23.3997	15.4525
1	syk	1.75503e-263	1.32001	30.8907	22.6251
1	thrap3a	9.25108e-262	1.87788	20.3793	11.2174
1	zbtb47b	6.28308e-257	1.74743	21.5205	13.6928
1	trpc1	4.55932e-256	1.37036	27.63	22.9654
1	zfyve16	2.17463e-253	1.35114	27.9904	21.3042
1	zbtb18	9.61579e-252	1.06496	38.9223	29.3193
1	LOC111191753	2.65521e-250	1.62982	22.7647	15.3342
1	LOC103040342	4.54809e-250	1.85999	20.6281	12.5665
1	castor2	7.61226e-247	1.39355	26.3686	19.5368
1	kdm6ba	1.10225e-244	2.02087	18.4829	10.926
1	abi2a	5.77364e-242	1.22951	30.0669	23.6374
1	extl3	1.67429e-238	1.05173	36.2107	30.7645
1	sv2bb	2.30938e-238	1.00728	38.9051	32.4676
1	unc119a	4.45281e-237	1.55411	22.4558	15.2271
1	mindy2	3.77766e-230	1.44521	23.64	17.8268
1	LOC103025106	5.9768e-230	1.81053	18.7489	10.3637
1	samd10b	4.24721e-228	1.49559	22.9878	15.012
1	pak1	8.82251e-228	1.13254	31.6629	25.8882
1	bsnb	3.83129e-227	1.05202	34.7692	32.543
1	kcnj19b	9.98749e-225	1.70038	19.5126	11.3365
1	htra1b	2.88386e-222	1.65778	20.1304	12.0334
1	ptpn5	1.15234e-220	1.27252	26.3515	22.4082
1	nova1	1.10832e-219	1.00982	36.1593	35.735
1	glcci1a	4.90249e-218	1.07107	32.7355	27.9445
1	acot11b	9.9057e-218	1.34332	24.3093	20.1634
1	LOC103030240	2.39799e-216	1.95161	16.2691	8.24055
1	frmpd4	6.16566e-214	1.32763	24.6353	21.1911
1	aadac	2.5899e-213	2.28118	14.2698	5.93313
1	LOC103029479	8.75823e-212	1.29427	25.1673	20.0151
1	LOC103040384	1.56175e-210	1.21425	26.8749	21.2262
1	myripa	2.73969e-207	1.50337	20.7997	13.266
1	ankrd67	7.4918e-205	1.46656	20.9456	14.4385
1	arhgap10	4.35433e-203	1.4895	20.6882	13.1622
1	smyd2b	6.52706e-202	1.43504	21.2288	15.7037
1	golga7bb	6.06298e-202	1.37081	22.2499	15.84
1	sema4ga	9.71271e-202	1.49512	20.2162	14.0125
1	LOC111191342	1.98323e-201	1.16578	27.8617	21.7345
1	LOC103029358	3.81032e-199	1.21675	25.8538	18.0531
1	LOC111192111	5.83338e-198	1.41081	21.3918	14.058
1	tmem198b	5.01639e-197	1.30358	23.5713	19.9782
1	adam19b	1.08381e-193	1.36787	21.8809	14.9425
1	col23a1a	1.40775e-189	1.64266	17.7192	11.4471
1	LOC111193532	5.35398e-186	1.26493	23.3482	16.812
1	LOC125786992	4.78628e-185	1.5012	18.4572	14.148
1	rph3ab	4.19654e-184	1.24412	22.8162	20.0382
1	spsb4a	9.45244e-181	1.29999	21.7779	17.3134
1	gtpbp2b	4.81313e-179	1.50462	17.8136	13.2377
1	LOC103030586	2.95105e-178	1.10961	25.9653	23.6545
1	LOC103029043	2.04942e-177	1.62135	16.4664	10.0628
1	rap1gap2a	8.19951e-174	1.0494	29.2174	27.6462
1	ppp1r9ala	2.05766e-173	1.59503	16.3206	9.88711
1	zgc:65851	1.17659e-169	1.64031	15.5226	10.0397
1	ahcyl2b	1.34467e-168	1.17593	22.7647	20.7162
1	LOC103032680	4.93229e-168	1.54783	16.3463	9.87769
1	LOC103031966	4.85306e-168	1.06603	26.3343	24.2862
1	LOC103039191	3.47929e-166	1.38451	18.4915	12.1688
1	peak1	3.58643e-166	1.05564	26.0683	22.7056
1	gdpd5b	4.6359e-166	1.01682	27.793	22.9859
1	pde4bb	1.52534e-164	1.14716	23.3482	17.5714
1	dhrs11a	2.52996e-163	1.39353	18.1225	13.95
1	mafba	1.18811e-162	1.74211	14.1067	7.06627
1	ogfrl1	3.10736e-162	1.64817	14.7331	8.66655
1	slc35f4	1.09161e-161	1.31506	19.1093	14.4274
1	septin8a	1.78946e-161	1.17807	21.8208	18.4354
1	etv6	1.89587e-159	1.42253	17.4189	11.7814
1	marchf9	8.02293e-159	1.09981	23.6228	21.9017
1	map3k1	7.69169e-159	1.10478	23.7086	17.37
1	kcnn4	3.92025e-153	1.56836	14.8018	8.92626
1	si:ch211-132b12.7	9.8673e-153	1.15561	21.5463	17.8457
1	cdh7a	1.0031e-151	1.21669	19.9245	15.7748
1	sh2d3cb	1.03769e-150	1.99006	11.3781	5.33056
1	pard6gb	1.06373e-150	1.46512	15.7457	9.87769
1	cdk15	1.47021e-150	1.24121	19.1179	13.8805
1	cbfa2t2	7.46209e-150	1.12464	21.941	16.2385
1	si:dkey-16j16.4	1.44847e-146	1.2291	19.1179	13.6157
1	dtnbp1a	5.1448e-146	1.0543	23.1423	20.0374
1	zgc:171482	8.89081e-146	1.16464	20.2935	16.8471
1	LOC103040244	2.88309e-145	1.64559	13.2315	7.96369
1	LOC103036746	4.89652e-144	1.10594	22.0182	17.112
1	cds1	1.63015e-141	1.10128	21.1515	20.2902
1	snap25b	1.52121e-141	1.12097	20.6882	15.8194
1	usp53b	1.84263e-140	1.27773	17.1958	13.9568
1	ucn3l	1.47955e-139	2.5424	8.7781	3.22371
1	tmtc1	3.48484e-139	1.1296	20.2077	17.1548
1	max	1.41243e-137	1.03291	22.1641	19.9619
1	sprn2	5.97573e-137	1.05676	21.8552	18.3934
1	si:dkeyp-74b6.2	6.13919e-136	1.82197	11.2494	5.75141
1	ntng2b	1.15417e-135	1.31811	16.4922	11.8011
1	prkag2b	1.93171e-135	1.23093	17.5991	12.6565
1	rps6ka3b	7.81007e-135	1.21498	17.7793	14.7617
1	LOC103043334	2.03323e-133	1.63802	12.4163	8.16341
1	cplx2	1.64233e-133	1.07238	21.2288	18.8759
1	LOC125803748	9.33211e-132	1.37853	15.0592	12.3865
1	efhd2	3.73368e-129	1.36139	14.8361	10.1957
1	dip2bb	4.83126e-129	1.05291	20.508	20.4359
1	jph2	3.03272e-127	1.74826	11.052	6.39684
1	npas4l	3.45557e-125	1.97362	10.0309	4.58913
1	rnd1b	1.11591e-121	1.00016	20.774	20.1771
1	syt6b	2.82364e-120	1.21632	15.943	11.4703
1	LOC103024138	3.92264e-120	1.37614	13.4632	11.1703
1	kiaa0513	1.92571e-118	1.40654	13.0942	10.2248
1	oprm1	2.84075e-117	1.28318	14.776	12.0925
1	LOC103025938	8.74384e-115	1.66671	10.4599	6.5417
1	ankib1b	2.17512e-113	1.00873	19.238	17.9545
1	LOC103022874	1.65862e-112	1.20141	15.1879	12.8965
1	LOC103028816	6.69833e-111	1.09986	16.9556	13.3697
1	LOC103031018	9.43968e-110	1.2425	14.0295	10.5
1	LOC103034705	4.46449e-109	1.03989	17.6849	17.0382
1	LOC103026151	3.7021e-108	2.58288	6.62433	2.38028
1	scarf2	2.42929e-107	1.50006	11.1035	7.25569
1	kcna3a	4.092e-107	1.07106	16.8869	14.544
1	caln1	6.92135e-107	1.07934	16.6724	15.2014
1	acap1	6.99229e-105	1.24037	13.652	8.78826
1	nek3	3.79481e-104	1.96392	7.98867	3.96942
1	b3gat2	3.54005e-104	1.07333	16.2433	14.5868
1	sh3bp5b	4.23788e-104	1.44825	11.0777	8.11541
1	LOC103023582	6.87459e-103	1.41427	11.2751	8.81483
1	si:ch211-195b15.8	3.43834e-101	1.43204	10.9576	8.13769
1	unm_hu7912	4.78978e-101	1.11675	14.8447	13.2745
1	mcu	5.61165e-100	1.036	16.4407	16.074
1	nebl	1.8449e-98	1.1134	14.6645	11.2585
1	synprb	1.41608e-97	1.94425	7.62828	3.76627
1	LOC103022895	2.4617e-95	1.19668	13.2487	9.39254
1	LOC111194509	3.84581e-95	2.2607	6.59859	2.65371
1	sppl2	7.86388e-95	1.1475	13.4975	12.2683
1	dazap1	1.47929e-94	1.21572	12.5622	10.0097
1	LOC111191321	1.55734e-93	1.03406	15.4024	14.3194
1	grip2a	7.92063e-93	1.00335	16.0288	13.5882
1	si:ch211-151p13.8	4.32624e-92	1.11946	13.5404	11.112
1	LOC125804545	3.24252e-91	1.11438	13.6005	12.7911
1	LOC103045241	3.93111e-90	1.16979	12.5193	11.3263
1	LOC103026829	1.82968e-89	1.17228	12.5794	10.1725
1	ppp1cc	4.07934e-85	1.00525	14.5529	14.0357
1	cdkn1d	2.95995e-84	1.1904	11.4982	8.83712
1	npas4a	7.05408e-84	1.54971	8.72662	6.3497
1	fam43a	1.0204e-82	1.66942	7.55964	4.52313
1	rab40b	1.22886e-82	1.04014	13.446	12.618
1	LOC111195232	1.53594e-82	1.17805	11.481	10.146
1	spata6	5.00185e-82	1.18521	11.2665	8.8414
1	zic4	1.02334e-81	1.04683	13.283	10.5514
1	samd14	5.64693e-81	1.58697	7.78274	4.7057
1	rps6ka2	6.94139e-81	1.19505	10.9233	10.0191
1	LOC103038070	7.67596e-81	1.41312	8.99262	6.09341
1	LOC111189369	1.24081e-80	1.14068	11.8672	11.4814
1	adrb2a	9.77188e-80	1.60375	7.62828	4.00027
1	gucy1a1	1.20611e-79	1.02733	13.3516	11.5543
1	spire1b	1.35824e-79	1.11274	11.8243	11.7145
1	drd2a	1.5016e-79	1.44053	8.555	6.31455
1	ppp1cb	1.29258e-78	1.0735	12.2962	11.3288
1	ptgfrnb	2.26815e-78	1.48824	8.13455	5.38284
1	LOC103035341	1.86294e-77	1.01993	13.0685	12.3025
1	si:dkey-71h2.2	4.67074e-77	1.04134	12.7252	11.5208
1	zgc:136493	1.1233e-76	1.39201	8.47778	5.53541
1	rem2	3.89656e-75	1.07019	11.8414	10.2325
1	LOC125782569	3.24483e-74	1.82248	6.16956	3.29485
1	fzd3a	2.86324e-73	1.12457	10.6659	9.58369
1	mgrn1a	4.01299e-73	1.20846	9.72198	8.10083
1	ubald1a	6.19951e-72	1.08089	11.1464	9.7714
1	gpc5c	6.61792e-72	1.07897	11.2579	8.77712
1	hmgb2a	8.1858e-72	1.14379	10.357	7.58484
1	clip1b	3.6809e-71	1.19799	9.68766	8.17712
1	zmp:0000001236	6.59053e-69	1.11599	10.3913	8.71283
1	en1b	7.54524e-68	1.35798	7.85138	4.93541
1	LOC111191320	8.39967e-68	1.05075	10.9233	10.182
1	LOC103035651	2.04088e-65	1.06524	10.3141	9.98397
1	map3k15	2.17827e-64	1.19034	8.79526	6.52541
1	mamdc4	3.42172e-63	1.28773	7.80848	5.8997
1	nab1b	1.00556e-62	1.08508	9.83353	8.99483
1	tmem64	1.14875e-62	1.32726	7.49099	5.76941
1	asrgl1	1.63058e-62	1.37649	7.02763	5.44113
1	mapk11	2.17232e-61	1.14135	8.84675	7.32341
1	akip1	1.49358e-60	1.16375	8.48636	7.56769
1	LOC103031164	4.26971e-60	1.65717	5.526	3.13456
1	LOC125784877	4.22171e-60	1.10929	8.97546	7.62169
1	creb5a	1.26222e-59	1.91614	4.69367	2.52514
1	LOC103039899	3.53873e-57	1.32328	6.89034	5.53627
1	LOC103030197	3.38265e-56	1.46144	5.93788	4.5977
1	rfc5	1.66263e-55	1.30049	6.77879	5.22513
1	zgc:122979	1.31179e-54	1.07559	8.69229	7.99198
1	ubash3bb	3.25249e-54	1.0666	8.555	7.56255
1	LOC103044005	7.67488e-53	1.37394	5.95504	5.07856
1	slc22a31	3.6384e-52	1.63064	4.87386	2.86799
1	dapk3	1.10714e-51	1.39779	5.72336	4.39713
1	pcyt1ba	1.26759e-51	1.09561	7.78274	7.46226
1	LOC111188591	1.2998e-51	1.18742	7.11344	4.82484
1	neurod2	4.73469e-51	1.03466	8.46061	7.01484
1	LOC125802444	7.59876e-51	1.01829	8.49494	7.48369
1	tlx3b	4.76725e-50	1.83189	4.1445	2.06485
1	nme9	1.59067e-49	2.07221	3.64682	1.63028
1	kcna1a	1.71296e-49	1.19749	6.6844	5.68456
1	LOC125785629	1.80667e-49	1.21989	6.58143	4.82999
1	mafk	2.15397e-48	1.53203	4.98541	3.09342
1	g6pd	3.65551e-48	1.16838	6.7273	5.32798
1	LOC103031404	3.95671e-48	1.06077	7.62828	7.43226
1	gadd45ab	5.07849e-48	1.32175	5.68903	3.79627
1	gmpr	1.07122e-47	1.62143	4.49631	2.87828
1	uts1	1.33936e-47	2.24335	3.26926	1.32085
1	slc25a39	1.73472e-47	1.00837	8.03158	8.05541
1	LOC111194783	6.03979e-47	1.30765	5.62897	4.46142
1	gchfr	1.22305e-46	2.0657	3.45804	1.70571
1	zbtb16b	1.30673e-46	1.35522	5.35438	3.8357
1	jun	2.60673e-45	1.58437	4.35044	2.67428
1	mknk2a	9.67004e-45	1.33203	5.33722	3.7637
1	fosl2	5.4827e-44	1.01637	7.73125	7.12027
1	si:ch211-198m17.1	6.74719e-44	1.9162	3.49236	1.77685
1	ribc1	8.4768e-43	1.42718	4.62502	3.47485
1	ptchd1	9.2379e-43	1.03275	6.97615	7.02084
1	abcg8	3.61592e-42	1.8216	3.50952	1.89085
1	LOC111193118	1.21404e-41	1.18249	5.72336	4.31913
1	abcg5	1.78347e-40	1.81475	3.38081	1.84799
1	dnttip2	3.12892e-40	1.25564	5.10554	4.05427
1	LOC111195398	9.19905e-40	1.04233	6.48704	5.76941
1	LOC103036459	1.09444e-39	1.48107	4.1016	2.46342
1	ubl7a	2.87073e-39	1.19971	5.28574	4.46313
1	itgb3b	3.39309e-39	1.5321	3.86134	2.72399
1	mylka	1.03125e-38	1.50827	3.95572	2.29199
1	vaspb	2.93344e-38	1.35524	4.3676	3.00599
1	kcnk3b	4.6596e-38	1.71694	3.33791	1.77428
1	LOC103025453	9.22615e-37	1.61748	3.4323	2.12228
1	fgf8a	1.12083e-36	1.18722	5.00257	3.64713
1	LOC125799268	9.57473e-36	1.0667	5.60323	4.77513
1	LOC125799023	4.7813e-35	1.38957	3.85275	2.73514
1	arsj	2.11405e-34	2.12653	2.45409	1.16057
1	slc26a6	2.47523e-34	2.26907	2.26532	0.963426
1	klf4	2.80715e-32	1.53391	3.26068	1.90799
1	hs6st3a	3.16136e-31	1.32092	3.62966	2.88599
1	LOC111192047	5.81985e-30	1.05191	4.71083	4.41942
1	gclm	2.13682e-29	1.09092	4.46199	4.04656
1	dusp5	5.40647e-29	1.18371	3.98147	3.10799
1	gldn	1.32004e-28	1.325	3.39797	2.51571
1	LOC111194065	1.62512e-28	1.04923	4.47915	4.50342
1	LOC125802203	1.88343e-28	1.32228	3.31217	2.62028
1	tent5c	2.43151e-28	1.84739	2.25674	1.248
1	map4k2	7.30335e-28	1.11285	4.09302	3.21171
1	mthfd2	1.4158e-27	1.07917	4.22173	3.90942
1	ptpn3	6.05817e-27	1.05346	4.28179	3.49542
1	zgc:158464	1.2632e-26	1.02296	4.44483	3.8477
1	LOC103039847	5.16055e-26	1.31894	3.06333	2.55342
1	cpeb1a	9.17678e-26	1.39679	2.79732	2.03914
1	LOC103041577	1.10561e-25	1.02462	4.16166	3.93427
1	en1a	1.78778e-25	2.05975	1.8277	0.815141
1	LOC103030149	1.74396e-24	2.85288	1.39008	0.431142
1	LOC125780593	1.78394e-24	1.38923	2.7201	2.16085
1	sec24d	4.2723e-24	1.00158	4.11018	4.06285
1	LOC103024460	5.47297e-24	1.07087	3.62966	3.4697
1	LOC125802500	5.58547e-24	1.38625	2.60855	2.00228
1	uncx4.1	7.92857e-24	1.04574	3.77553	3.13285
1	LOC103032755	1.24516e-23	1.21988	3.03758	2.38028
1	LOC125782568	2.93478e-23	1.60616	2.15377	1.23771
1	si:dkey-16n15.6	6.5197e-23	1.41468	2.42835	1.77085
1	mphosph10	2.62936e-22	1.07733	3.37223	3.06428
1	LOC103030124	3.59603e-22	1.47758	2.2739	1.48971
1	klf11b	1.21697e-21	1.04686	3.4323	2.75656
1	tlr7	1.29966e-21	1.19574	2.84881	2.48828
1	LOC103031854	2.10004e-21	1.5402	2.05938	1.368
1	LOC125780561	2.63493e-21	1.2943	2.50558	2.14628
1	LOC125785581	4.56715e-21	1.18282	2.79732	2.25771
1	abcb10	1.65424e-20	1.32548	2.39403	1.92514
1	LOC103030365	6.2943e-20	1.68646	1.72473	0.985711
1	LOC103025013	3.20123e-19	2.32756	1.21847	0.50057
1	LOC103040874	4.78563e-19	2.36804	1.19272	0.47657
1	p4ha1b	5.5715e-19	1.13794	2.66003	2.05799
1	LOC111191901	1.99331e-18	1.03733	2.90029	2.92542
1	zgc:114119	6.12962e-18	1.76198	1.48447	0.861426
1	klhl40b	9.51579e-18	1.5539	1.65608	1.08257
1	tdh	1.83715e-17	1.37018	1.92209	1.29085
1	cry1b	3.32981e-17	1.19363	2.26532	1.97399
1	si:dkey-283b1.7	3.54554e-17	1.37547	1.87918	1.28485
1	vsig8b	4.25331e-17	1.40397	1.81912	1.14085
1	xrcc5	4.43364e-17	1.20949	2.18809	1.72971
1	LOC125801730	4.89163e-17	1.0517	2.64287	2.32456
1	fgf1b	5.33354e-17	1.65632	1.50163	0.944569
1	fosb	7.10048e-17	1.04324	2.79732	2.25342
1	LOC125799269	1.47611e-15	1.31131	1.77621	1.29171
1	olfml3b	1.49537e-15	1.38592	1.6475	1.15885
1	rab32b	3.10907e-15	1.25152	1.85344	1.45542
1	rasip1	4.14438e-15	1.03725	2.36829	1.98342
1	LOC103029899	9.69149e-15	2.0932	0.995366	0.449999
1	tcap	1.83481e-14	1.22993	1.76763	1.30714
1	trim65	1.92457e-14	1.12214	2.03364	1.84714
1	endou2	2.78198e-14	1.51024	1.3815	0.942854
1	LOC103040930	3.24216e-14	1.17367	1.83628	1.44428
1	LOC103024275	4.01187e-14	1.74586	1.14124	0.65657
1	ankrd34c	5.95328e-14	1.14646	1.86202	1.83342
1	LOC103034470	1.64494e-13	1.13736	1.85344	1.54285
1	pde6a	2.13361e-13	1.48289	1.31285	0.769712
1	fhod3a	2.42264e-13	1.23882	1.63892	1.332
1	LOC111194859	3.66496e-13	1.50193	1.26137	0.781712
1	egr2a	4.89294e-12	2.16155	0.789429	0.39257
1	cbx7a	4.93358e-12	1.14153	1.63034	1.45028
1	ccdc103	1.3833e-11	1.35863	1.22705	0.907712
1	LOC103029765	2.19095e-11	1.3611	1.21847	0.815998
1	arhgef18a	3.44501e-11	1.05682	1.65608	1.26771
1	rbm33b	3.78783e-11	1.31307	1.23563	0.92314
1	zgc:194990	2.54571e-10	1.37701	1.08117	0.717427
1	LOC125786877	5.12301e-10	1.13909	1.30427	1.15628
1	LOC103022473	5.19016e-10	1.95603	0.712202	0.399427
1	hspb1	5.90694e-10	1.37337	1.01253	0.746569
1	hhipl2	7.94779e-10	1.31386	1.08117	0.893997
1	LOC125804530	1.54985e-09	1.83478	0.712202	0.372856
1	LOC125799102	1.63002e-09	1.04176	1.39008	1.27628
1	LOC103030629	2.43831e-09	1.45304	0.883817	0.609427
1	LOC111195797	2.72937e-09	1.05237	1.32143	1.308
1	LOC103040841	3.59728e-09	1.18653	1.16698	0.898283
1	LOC103040775	3.85956e-09	1.12904	1.19272	1.05428
1	si:dkey-10c21.1	4.61296e-09	1.27231	1.01253	0.707141
1	myoz1a	5.69685e-09	1.21328	1.02969	0.924855
1	LOC125802902	1.18012e-08	1.05183	1.22705	1.04143
1	LOC107196870	1.88787e-08	1.48407	0.763686	0.461142
1	elf3	2.80101e-08	2.26701	0.489102	0.184285
1	sertad2a	4.22265e-08	1.80452	0.592071	0.334285
1	LOC125802501	5.80655e-08	1.61075	0.652137	0.437142
1	LOC111194105	6.15078e-08	1.66662	0.617814	0.411427
1	LOC111191388	9.17188e-08	2.67338	0.403295	0.141428
1	pi15b	1.36412e-07	1.51847	0.669298	0.51257
1	LOC111193338	1.92389e-07	1.17393	0.875236	0.692569
1	serpine1	2.35457e-07	1.10386	0.935301	0.850283
1	LOC111194740	2.53312e-07	1.02253	1.04685	0.95914
1	sgk2b	2.6551e-07	2.01882	0.471941	0.238285
1	LOC103030054	3.34075e-07	1.4715	0.652137	0.425999
1	kcnk12	4.98979e-07	1.15123	0.858074	0.733712
1	slco1d1	7.31762e-07	1.06767	0.909559	0.766284
1	LOC111190990	1.39636e-06	1.17228	0.755106	0.689141
1	foxg1b	1.48396e-06	1.29493	0.660717	0.474856
1	mlf1	3.99951e-06	1.5777	0.489102	0.290571
1	pld6	4.12689e-06	1.39445	0.549168	0.387427
1	LOC111192341	4.73688e-06	1.81523	0.411876	0.230571
1	best1	5.28946e-06	1.02583	0.815171	0.757712
1	LOC111191572	5.6885e-06	1.00805	0.815171	0.833998
1	LOC125787744	7.04642e-06	1.18605	0.643556	0.550284
1	cremb	8.66083e-06	1.37216	0.549168	0.439713
1	LOC125804630	9.65589e-06	1.1068	0.68646	0.611141
1	capn8	1.00555e-05	1.29016	0.557748	0.443142
1	LOC111195964	1.75841e-05	1.22163	0.57491	0.558856
1	LOC125787172	1.98394e-05	1.01345	0.737944	0.646284
1	cdkn1cb	4.67248e-05	1.03824	0.634975	0.552856
1	cdkn2a/b	4.98563e-05	1.56335	0.394714	0.223714
1	loxl2a	5.02544e-05	1.27121	0.506264	0.371999
1	LOC103044883	7.39399e-05	1.03529	0.617814	0.579427
1	slc17a9a	9.24403e-05	1.05453	0.592071	0.555427
1	hhatlb	0.000152877	2.03314	0.257422	0.127714
1	LOC103035960	0.000157868	1.02274	0.557748	0.599998
1	LOC103046095	0.000229916	1.14016	0.480522	0.371142
1	LOC103042932	0.000376551	1.16461	0.429037	0.347999
1	zmp:0000001048	0.000551439	1.16394	0.394714	0.36257
1	LOC111193420	0.000669187	1.28479	0.34323	0.233142
1	lrtm2b	0.000736053	1.53536	0.266003	0.197142
1	gask1b	0.000827683	1.26098	0.34323	0.298285
1	pias4b	0.0016407	2.97765	0.128711	0.0402856
1	LOC103021668	0.00185389	1.12317	0.34323	0.257142
1	LOC111194057	0.00228005	1.29406	0.274584	0.258856
1	LOC125787849	0.00270268	1.52561	0.223099	0.144
1	LOC125781199	0.00330182	1.21176	0.274584	0.227999
1	LOC125780672	0.00439237	1.19287	0.266003	0.253714
1	hspb12	0.00455786	1.30555	0.240261	0.249428
1	LOC125780992	0.00511048	1.31764	0.223099	0.169714
1	dnai1.2	0.00585759	1.12829	0.266003	0.230571
1	kera	0.00589751	1.17428	0.257422	0.255428
1	ampd1	0.00605512	1.00837	0.317488	0.287999
1	LOC125802378	0.00702472	1.39588	0.197357	0.133714
1	rcvrna	0.00822848	1.28228	0.205938	0.15
1	tph1b	0.00835085	1.37804	0.197357	0.170571
1	LOC111188586	0.00851803	1.21253	0.23168	0.159428
1	LOC111191163	0.00872417	1.46702	0.171615	0.12
1	LOC111192416	0.00939454	1.4448	0.180196	0.121714
2	nlgn1	0	2.62104	94.625	39.9145
2	slc17a6b	0	2.996	87.745	21.8545
2	slc12a5a	0	1.71704	96.8256	54.2518
2	ctnnd2a	0	2.18641	92.8418	40.3002
2	nrxn2a	0	1.87534	95.4471	50.2481
2	il1rapl1b	0	2.29558	92.1968	38.9099
2	csmd3b	0	2.01538	92.5256	42.1482
2	ca10a	0	2.76506	85.9365	27.1739
2	lrfn1	0	2.13312	89.7686	34.7768
2	adgrb3	0	1.27093	98.1409	67.6215
2	slc17a6a	0	3.22809	77.5009	14.7137
2	csmd2	0	1.73875	91.9944	48.0993
2	csmd3a	0	1.86222	89.9456	41.2585
2	LOC103041663	0	1.92293	92.3612	49.1964
2	alk	0	2.55485	83.3439	30.3248
2	LOC103026874	0	1.36321	96.7371	62.0887
2	LOC103033741	0	2.06572	85.633	30.9676
2	gabrb4	0	1.75999	88.1624	35.9733
2	grik4	0	1.95793	87.9221	39.9016
2	asic1b	0	1.96907	88.6809	36.3933
2	LOC103022574	0	1.77085	88.5671	40.6413
2	lrrc7	0	1.35778	92.4497	47.4479
2	dnaaf9	0	1.8054	83.9383	34.3508
2	grin2aa	0	2.60529	73.5045	21.0891
2	nrg3b	0	2.00039	80.688	28.8831
2	myt1lb	0	1.9659	82.1803	30.6668
2	dlg2	0	1.35676	93.2591	45.5802
2	olfm2a	0	2.14509	78.9933	27.2759
2	slc12a5b	0	2.16136	75.1233	23.8662
2	tenm1	0	1.7268	86.1768	37.6559
2	grin1a	0	1.71112	84.8742	34.3679
2	LOC103040758	0	1.37685	95.2953	53.8378
2	adgrb2	0	1.35599	92.7406	60.857
2	dlgap2a	0	1.62864	84.95	35.8053
2	cspg5a	0	1.75543	81.333	30.6153
2	ncam1a	0	1.4993	88.0865	41.4239
2	LOC103035246	0	1.96395	74.4024	25.0456
2	nlgn2b	0	1.38959	86.5056	41.225
2	celf6	0	1.77045	84.2418	37.6945
2	ppfia2	0	1.80306	77.4251	28.0705
2	tmeff2a	0	1.83131	80.4604	33.8228
2	LOC103038474	0	1.91047	82.4712	31.5753
2	ncam2	0	2.16211	76.2362	28.9388
2	tenm4	0	1.68544	82.5092	34.061
2	plxna1b	0	1.96593	75.1992	27.1474
2	LOC103047288	0	1.53907	85.0386	39.1165
2	lrp1bb	0	1.81527	83.3945	36.4165
2	grid1b	0	1.78747	85.8733	42.3907
2	LOC103027145	0	1.95536	81.6239	35.6742
2	plpp4	0	2.03915	73.5804	24.8742
2	iqsec1b	0	1.89899	75.958	27.1388
2	LOC103021546	0	1.99704	74.3392	26.4659
2	hs3st4	0	2.48074	69.2045	21.9471
2	rtn4rl1b	0	1.54125	87.568	51.4876
2	clstn1	0	1.08153	94.4353	60.0478
2	gria3b	0	1.7022	82.5345	32.5053
2	tenm3	0	2.38463	82.9265	33.0222
2	elfn1b	0	2.14607	70.6336	22.1639
2	arvcfb	0	1.59585	81.7124	33.9548
2	gphnb	0	1.60919	77.9436	30.2699
2	grm4	0	1.81354	76.7421	29.9099
2	slc6a1a	0	1.81333	76.1098	26.0845
2	LOC103025512	0	2.00224	70.3427	22.4597
2	grik2	0	1.86373	79.828	31.7476
2	gfra4a	0	2.41771	67.0039	20.9674
2	rtn1a	0	1.2504	88.39	47.3124
2	fgf12a	0	1.89245	73.2642	24.1311
2	inpp4b	0	2.34555	66.5107	19.7965
2	grip1	0	1.33018	90.1353	42.8982
2	LOC103046947	0	1.53435	78.753	31.7845
2	lrrn2	0	1.58001	79.4486	33.7645
2	gpm6ab	0	1.13306	88.858	47.561
2	grin2bb	0	1.60871	77.3365	28.4536
2	LOC103045428	0	1.37192	83.5209	39.941
2	LOC125784385	0	2.40925	66.0933	18.4234
2	cita	0	1.82979	70.3554	24.6051
2	brsk2a	0	1.43334	83.2174	42.8236
2	unc5a	0	2.05193	71.2913	25.7039
2	LOC103046272	0	1.89192	69.7989	24.7602
2	grin2da	0	2.07206	66.4095	21.5322
2	LOC103026136	0	1.46769	77.5262	31.6902
2	tafa3b	0	2.38394	63.488	18.6308
2	dlgap3	0	2.28203	63.9433	17.8268
2	tub	0	1.75563	70.5704	26.1076
2	nlgn2a	0	1.04196	91.2103	53.9758
2	LOC103037437	0	1.49183	82.8253	41.6639
2	sorcs3	0	2.27287	65.5875	23.4651
2	asic1c	0	2.27537	62.3119	17.3425
2	nlgn4xa	0	1.55797	77.7665	34.2385
2	robo2	0	1.7788	77.7665	32.4702
2	lrfn5a	0	1.91457	66.5866	22.2377
2	rbfox1	0	1.266	90.2239	62.2695
2	atp2b3b	0	1.18586	85.38	44.1547
2	schip1	0	1.85264	76.9698	34.4296
2	pcdh1a	0	1.32215	85.4812	45.4979
2	kctd16b	0	2.45415	59.9722	16.8814
2	gria4b	0	1.87564	70.5957	24.3325
2	nectin1b	0	1.78357	72.5813	27.9016
2	dab1a	0	1.79216	74.2886	30.9736
2	pvrl2l	0	1.61497	76.4892	31.4682
2	LOC103031822	0	1.35556	78.4242	35.0125
2	clstn2a	0	1.66194	77.2859	33.0856
2	mgat4c	0	1.95447	68.0663	23.7411
2	LOC103047081	0	1.88677	67.3833	23.5199
2	grik5	0	1.93964	64.563	20.6228
2	LOC103027918	0	1.08628	89.0477	47.3476
2	gabrg2	0	1.41255	75.8568	33.7345
2	LOC125789973	0	2.00326	62.4131	19.6397
2	efna3a	0	1.81926	69.4195	26.6056
2	cacna1g	0	1.93388	64.7022	22.3834
2	igsf9bb	0	1.40798	76.2362	33.1113
2	atp6v0ca	0	1.3072	78.753	36.983
2	zgc:172282	0	1.45633	77.5895	34.5025
2	plxna3	0	1.21765	85.38	43.535
2	thsd7ba	0	2.37446	61.5657	18.8417
2	ptprga	0	1.80379	75.4901	32.6142
2	pcdh15a	0	2.04937	66.6625	23.1445
2	arhgef9b	0	1.88315	63.1845	20.4514
2	atp1a3a	0	1.19035	84.6086	42.8887
2	sypa	0	1.25335	80.4856	39.1053
2	tenm2a	0	1.53397	78.5507	40.2196
2	nova2	0	1.08396	85.3421	43.8119
2	LOC103029429	0	1.9034	69.4827	25.6362
2	ctnnd2b	0	1.44304	72.1007	29.4119
2	cdh18a	0	2.29859	56.8231	15.6042
2	ank1b	0	1.14968	81.4974	41.8619
2	cpne5b	0	2.56948	55.4698	14.952
2	grin2ab	0	1.58923	71.013	26.2268
2	rims2b	0	1.13848	81.3456	41.1642
2	cadm1b	0	2.04196	64.5251	23.3639
2	nrp1a	0	2.17614	58.2269	17.3862
2	dner	0	1.83927	62.4004	20.3434
2	magi2b	0	1.4557	70.8866	28.5033
2	myt1la	0	1.47972	72.3663	30.1491
2	chd5	0	1.6208	65.7645	24.9248
2	fam167b	0	1.35074	82.2689	37.5119
2	unc5da	0	2.00509	63.1339	21.8828
2	LOC103039538	0	2.35257	56.9116	16.374
2	magi2a	0	1.56287	70.0013	26.9742
2	cacna1bb	0	1.90314	63.9054	21.6737
2	scn2b	0	1.51156	68.6227	27.6848
2	tmem163b	0	2.91721	47.616	9.18597
2	cpne5a	0	2.49147	54.5719	13.7057
2	LOC103030587	0	1.32297	79.2842	40.043
2	zfhx3b	0	2.40846	59.6307	19.7065
2	lhfpl4a	0	1.35237	72.4295	29.8405
2	kalrnb	0	1.62762	63.8422	22.8256
2	sdk1a	0	2.33657	56.9875	17.3622
2	lrrc4ba	0	1.30727	74.8198	32.7625
2	ajap1	0	1.65746	65.3598	24.2871
2	tafa1	0	2.33864	58.151	19.3165
2	edil3a	0	1.38777	76.2868	38.045
2	shank1	0	1.13358	82.5218	42.9479
2	pam	0	1.24189	78.4874	39.3059
2	LOC103026980	0	1.25438	76.5651	36.7199
2	dcc	0	1.63076	68.1548	24.8776
2	LOC103047851	0	2.77813	48.691	11.6443
2	LOC103038776	0	1.84281	58.1763	18.8948
2	LOC103043141	0	1.9995	55.2548	17.1462
2	cntnap2a	0	1.39051	80.9409	44.327
2	si:dkey-237h12.3	0	1.73764	64.8919	27.0119
2	roraa	0	1.64074	69.9254	32.2422
2	gria2b	0	1.16133	79.9798	40.2616
2	necab2	0	2.05138	54.281	15.414
2	LOC103044892	0	1.47037	68.2939	27.1422
2	rimbp2b	0	1.37398	70.153	30.4842
2	LOC111195365	0	1.83934	57.9234	19.0722
2	gabra1	0	1.24819	74.5795	35.2825
2	maptb	0	1.34513	68.7619	28.8282
2	atp8a1	0	1.30341	71.5316	31.5162
2	pcdh7b	0	1.40003	80.2706	50.375
2	sema6ba	0	1.3349	70.9245	30.9376
2	b3gat1a	0	1.10908	82.623	43.8967
2	LOC103037339	0	1.2489	72.733	30.9873
2	kcna4	0	1.47837	66.321	25.9336
2	fibcd1b	0	1.77413	60.5286	21.6471
2	adcyap1r1a	0	1.66945	60.3769	21.1105
2	LOC103028203	0	1.21778	77.6401	36.839
2	pcbp4	0	1.76805	58.4292	19.2599
2	slitrk4	0	1.73595	58.4925	19.7442
2	chgb	0	2.62797	51.1572	12.2665
2	LOC103030706	0	1.57495	61.7681	23.0099
2	kaznb	0	1.95874	53.6107	16.8077
2	ptprua	0	1.48247	72.7836	32.9408
2	kirrel1b	0	1.66187	59.1881	20.9674
2	tns1a	0	1.67993	57.1139	19.4519
2	cadm2b	0	1.44513	74.6554	38.0879
2	LOC103025909	0	2.22669	52.4093	15.3317
2	ldb2a	0	2.26601	49.8166	13.1597
2	cdh13	0	1.47182	72.126	36.6393
2	pdlim7	0	1.81689	64.2342	24.1345
2	ebf3a	0	2.57545	51.271	13.7717
2	LOC103031427	0	1.91854	55.5584	18.0685
2	sez6l2	0	1.21343	72.2524	32.7042
2	sdk2a	0	1.86675	58.5557	21.8545
2	LOC103043026	0	1.81127	57.6957	20.0691
2	frmpd3	0	2.09712	50.7019	14.9751
2	b4galnt4a	0	1.33668	70.2795	31.1725
2	prickle2a	0	1.55224	61.3886	21.9445
2	pbx1a	0	1.76657	58.8213	20.6211
2	nhsb	0	1.7792	53.1681	17.3957
2	magi1b	0	1.66387	56.6587	19.7888
2	dlgap1a	0	1.57054	59.6939	21.6334
2	plxna1a	0	2.12857	50.6766	15.0077
2	LOC103022871	0	1.97523	50.3225	14.6348
2	LOC103028344	0	1.86019	55.2675	18.9385
2	sema4c	0	1.78567	55.4066	18.5365
2	cacng2a	0	1.26198	68.2686	29.1111
2	LOC103040847	0	1.90508	54.6478	18.4482
2	lef1	0	2.0341	56.7219	19.8694
2	LOC125787359	0	2.22402	56.3298	18.4697
2	eef1a2	0	2.21437	45.4534	12.5425
2	shisa7b	0	1.65217	54.2684	18.8528
2	dpf1	0	1.94455	50.3351	15.5502
2	phldb1b	0	1.33622	64.8539	24.9822
2	pcdh1b	0	1.4693	68.7745	34.4322
2	tmem121ab	0	2.17155	46.9457	13.2797
2	efna2a	0	2.04946	50.3225	14.5028
2	atp1b3b	0	1.29992	64.601	27.4088
2	opcml	0	1.4024	66.7636	31.0259
2	lingo2b	0	2.11215	47.6666	13.5274
2	LOC103037453	0	1.21379	66.8269	29.5182
2	robo1	0	1.95381	55.6848	19.6885
2	galntl6	0	1.72108	58.6695	22.4545
2	LOC103044356	0	1.22841	68.7998	30.6385
2	spns2	0	1.42188	62.5395	25.7871
2	cntnap5a	0	1.86635	56.3045	19.8668
2	lrrc4ca	0	1.01963	81.9653	46.8119
2	kif5ab	0	1.50295	59.5801	22.4879
2	LOC103040366	0	1.36497	62.7039	25.3696
2	plxna2	0	1.32852	76.2236	37.7819
2	LOC103044147	0	2.20496	47.8816	12.8862
2	LOC103044075	0	1.279	70.3427	30.9316
2	tmem59l	0	1.43133	59.9469	23.1385
2	tafa3a	0	2.04205	48.906	15.0368
2	cdh4	0	1.66602	58.1384	21.8228
2	slc44a5a	0	2.58196	40.9258	9.26654
2	cacna1da	0	1.08192	72.7204	34.1888
2	slco5a1b	0	1.09888	72.6192	33.8605
2	LOC103030319	0	1.66985	54.6098	19.1382
2	LOC103030582	0	1.23229	70.5324	34.9962
2	cadm1a	0	1.02419	85.0512	55.4973
2	tcf7l2	0	2.68929	40.2175	10.3123
2	kirrel3b	0	1.57214	65.3851	28.2976
2	LOC125806063	0	1.47307	64.2342	25.4999
2	b3galt1b	0	1.59673	59.6686	24.2931
2	vwc2l	0	2.04877	46.149	13.1545
2	LOC103041514	0	1.16539	72.126	36.443
2	si:ch211-186j3.6	0	1.61708	60.1113	23.8225
2	pcdh10b	0	1.75427	53.7751	19.4802
2	bcl11ba	0	2.0127	49.981	17.0511
2	c8h4orf48	0	1.5046	56.5954	21.1208
2	LOC103046694	0	1.61763	52.6496	18.4071
2	dmd	0	1.01251	74.6933	37.7107
2	cntnap1	0	1.67248	51.3343	17.3888
2	rap1gapa	0	2.05035	45.289	12.8228
2	unc5db	0	1.61135	62.6913	26.2054
2	map1ab	0	1.165	69.0274	30.2879
2	slc8a4a	0	1.20751	68.6101	29.8782
2	vstm2a	0	2.01358	46.6802	14.2491
2	zmat4a	0	1.70014	55.1537	20.7539
2	gria1b	0	1.44621	59.0616	21.5151
2	LOC103038321	0	1.68854	54.7616	20.0048
2	dpp6a	0	1.23684	83.5462	53.0004
2	fam20ca	0	1.55544	57.6198	21.0008
2	ptprnb	0	1.79049	50.234	16.7477
2	pbx3b	0	1.66538	59.5928	27.2348
2	LOC103028411	0	1.60001	51.1572	18.1757
2	LOC103033078	0	1.34291	72.1639	41.2122
2	LOC103042003	0	1.46558	64.4366	29.2088
2	nptna	0	1.11209	69.6724	31.7673
2	shank2b	0	1.61376	54.7743	19.5531
2	timp2a	0	1.88235	45.9972	13.8891
2	LOC103025970	0	1.26291	63.3363	27.3419
2	bdnf	0	1.77029	52.5231	17.9219
2	LOC103037096	0	1.93634	46.9331	14.7488
2	gria3a	0	1.84276	47.869	14.4788
2	nrxn3b	0	1.06941	69.4827	32.2619
2	nell2a	0	1.74423	51.5619	17.4017
2	si:dkey-7j14.5	0	1.34015	58.9225	23.7231
2	LOC103046448	0	1.91079	47.4769	14.7102
2	pcdh19	0	1.11621	76.5651	46.0524
2	nalcn	0	1.34115	57.0507	22.7554
2	bcl9	0	1.18281	65.8025	28.7862
2	kcnq3	0	1.51994	55.2042	20.4548
2	grid1a	0	1.05434	83.0909	53.9964
2	caly	0	1.59956	51.1066	17.6579
2	grip2b	0	1.74228	50.1075	17.7479
2	prom1a	0	1.34173	59.7698	23.1359
2	disp3	0	1.86274	48.3875	16.1117
2	mmp24	0	1.36275	55.6595	21.9462
2	gria4a	0	1.54538	53.7878	17.5037
2	ptprna	0	1.25995	63.0454	26.8294
2	LOC103045208	0	1.75841	49.7913	17.5182
2	oprl1	0	1.75931	48.9187	16.0654
2	ablim1a	0	1.48972	51.6631	18.7122
2	LOC125784395	0	1.10328	72.1386	37.5453
2	si:dkeyp-77h1.4	0	1.63224	48.6152	16.2008
2	kirrel1a	0	1.59934	50.4363	17.8319
2	LOC103038694	0	2.17555	43.2908	12.9625
2	rgs6	0	1.94033	47.2872	14.4394
2	epha7	0	1.4768	58.3028	23.7488
2	arvcfa	0	2.00908	41.9755	11.8748
2	epha6	0	1.54752	56.6966	23.8928
2	kcnh2b	0	1.45355	62.8557	26.4531
2	khdrbs2	0	1.94451	45.6431	14.064
2	cntn5	0	1.42684	62.2992	25.1699
2	si:dkey-70p6.1	0	1.76321	44.9981	14.3734
2	nexmifb	0	1.41136	54.8754	21.1645
2	fut8b	0	1.15966	68.0536	32.3588
2	sdk2b	0	1.41027	60.9966	27.6916
2	LOC103021563	0	1.98974	43.1769	11.8971
2	magi1a	0	1.17174	61.8566	25.6756
2	cntn3a.2	0	1.62365	49.3234	17.2422
2	fndc5b	0	1.28792	58.8719	24.2682
2	LOC103029679	0	1.12076	71.8983	33.8519
2	meis2a	0	2.34354	38.0802	10.8445
2	LOC111194747	0	1.44886	60.731	27.7688
2	rarab	0	1.67608	46.6802	15.366
2	LOC103047119	0	2.11836	41.2419	11.4171
2	ntm	0	1.16284	76.388	42.3119
2	large1	0	1.01749	71.696	36.8288
2	scg2b	0	1.82691	52.1057	17.9219
2	LOC103024053	0	1.78452	42.9746	13.7082
2	csrnp3	0	1.86097	42.2663	13.0765
2	plxdc2b	0	1.97862	42.2284	12.3145
2	adamtsl3	0	1.79241	44.4796	14.8028
2	LOC103036428	0	1.65028	52.3587	18.4585
2	zfhx4	0	2.10968	42.1399	12.7345
2	ntng1a	0	2.57087	38.5608	9.76026
2	LOC111196878	0	1.13485	66.7636	31.3876
2	cdh8	0	1.29712	65.6633	34.3062
2	LOC103032203	0	1.63576	48.2737	17.7137
2	enox2	0	1.21794	63.8675	30.9042
2	sash1a	0	1.2248	61.6163	28.8162
2	pbx1b	0	1.2291	65.891	32.6759
2	ndrg2	0	1.59219	45.5293	15.5477
2	ncanb	0	1.62996	48.5772	18.2074
2	wscd2	0	1.51468	47.0216	16.722
2	LOC125799256	0	2.07331	41.2925	12.1603
2	LOC103036110	0	1.76546	40.6475	13.0242
2	serinc1	0	1.07843	62.0716	28.6319
2	khdrbs1b	0	1.82697	43.9863	15.0162
2	fhod3b	0	1.27551	55.5963	20.9888
2	galnt16	0	1.781	41.3431	12.8228
2	mcf2l2	0	1.06949	63.4501	27.9565
2	slc4a11	0	1.256	58.1384	20.7728
2	lhx9	0	3.13833	30.0493	4.79056
2	olfm1b	0	1.22154	61.0978	27.1182
2	rpl38	0	1.36277	60.8954	27.0779
2	dab2ipa	0	1.37684	51.2837	19.1451
2	LOC103031495	0	1.70391	45.9972	16.692
2	adgrl1a	0	1.1477	61.1989	26.6682
2	ctsf	0	1.03087	65.461	30.9873
2	hs6st1a	0	1.3581	56.5701	24.3488
2	cntfr	0	1.51316	55.2422	24.0925
2	ache	0	1.33388	51.6504	20.3905
2	adcyap1b	0	2.98215	33.9446	6.51684
2	fgf14	0	1.13834	63.526	29.5559
2	epb41l3a	0	1.22881	58.9731	21.3951
2	st6gal1	0	1.05449	62.9442	28.3911
2	nlgn3b	0	1.48828	46.3893	17.1342
2	LOC103035587	0	1.22526	54.5087	22.6414
2	LOC103041816	0	1.4389	48.6152	17.6039
2	map1b	0	1.51004	46.364	16.1948
2	hecw2a	0	1.05545	61.376	27.7482
2	prkg1b	0	1.88107	42.7216	13.3311
2	LOC103030003	0	2.41083	37.4478	9.84597
2	lhfpl3	0	1.89932	37.3719	10.974
2	b3galt2	0	1.90831	39.4966	11.5165
2	LOC103045102	0	1.40935	52.5357	21.8391
2	nalf1a	0	1.3593	50.411	19.6714
2	spega	0	1.58228	44.1508	15.3934
2	ptprub	0	1.42286	52.4093	20.9108
2	cst3	0	1.09211	67.6869	32.5225
2	LOC103045667	0	1.65195	43.2528	14.862
2	fat3a	0	1.09484	59.5928	27.2734
2	LOC103031728	0	1.47919	51.1825	18.6977
2	LOC103037059	0	1.4539	46.6169	17.4634
2	sgcd	0	1.10435	68.3066	36.8013
2	kank4	0	1.63583	42.0893	13.8848
2	smarcd3b	0	1.55155	43.4172	14.9682
2	glra2	0	1.9534	36.0187	10.4563
2	LOC125801723	0	1.81257	43.1769	13.152
2	LOC103027649	0	1.74187	42.9619	13.9525
2	LOC103036368	0	1.14899	59.2766	27.0119
2	efna3b	0	1.60119	45.4913	15.0394
2	gfra2a	0	1.4527	48.3875	19.4862
2	alcama	0	1.91956	39.5346	12.1543
2	LOC103044887	0	1.7788	37.3846	11.8868
2	LOC103044085	0	2.38203	34.1343	9.22883
2	kcnb1	0	1.69763	39.3322	12.822
2	LOC103026784	0	1.11096	61.4392	29.0562
2	grm8b	0	1.74135	41.1155	13.188
2	LOC103043300	0	1.02031	77.3745	50.6013
2	ptprdb	0	1.39645	52.9404	22.5248
2	cacng3b	0	1.76906	37.4099	11.4848
2	LOC103041141	0	1.32161	52.5231	23.0236
2	rapgef5a	0	1.14049	55.7481	24.9934
2	cntn2	0	1.24241	54.104	22.3705
2	elfn1a	0	1.00344	72.6571	37.7733
2	LOC103041049	0	1.66701	40.3314	13.3834
2	myo10l1	0	1.24674	49.6269	19.8377
2	cbln2b	0	1.90012	39.484	13.3757
2	LOC103031959	0	1.08695	58.6189	26.7128
2	mmp16b	0	1.1388	53.7245	22.8531
2	LOC103036892	0	1.52589	48.3749	19.0619
2	ebf1a	0	1.84005	42.4687	14.3057
2	gjd1a	0	1.66022	38.9402	12.1045
2	cachd1	0	1.5678	41.204	13.3414
2	gdpd4a	1.20929e-306	1.62402	39.8634	13.1451
2	LOC103032915	3.99632e-306	1.68142	40.4325	13.6037
2	marcksl1b	1.6664e-306	1.53135	41.3684	14.3982
2	cntn3a.1	2.91641e-305	2.22725	31.6428	8.27312
2	LOC103023441	4.4944e-305	1.72756	45.9846	18.5802
2	si:ch73-127m5.1	1.68125e-306	1.23711	52.5104	21.4028
2	nsmfa	3.6854e-305	1.43089	44.7325	16.3362
2	sema4ba	4.83048e-305	1.53547	41.2546	13.2728
2	adgrl2a	4.29053e-304	1.61683	45.7696	17.9237
2	gpr158a	4.62726e-305	1.13254	55.609	23.6159
2	ncana	2.95477e-303	1.47679	45.1878	16.3097
2	nrp2b	2.63762e-302	1.449	51.5619	22.2257
2	gabra5	4.24006e-302	1.54342	44.9728	15.792
2	srpk1b	2.4198e-302	1.39711	44.4037	16.53
2	si:dkeyp-14d3.1	6.5727e-302	1.44683	49.7787	20.9759
2	dennd1b	2.31442e-302	1.25819	51.4354	19.6259
2	LOC103039547	4.23556e-301	1.34938	46.8699	18.1979
2	prkar1b	7.90231e-302	1.07449	55.8998	25.0199
2	dgkh	1.01231e-300	1.16253	55.7354	24.5939
2	ephb2b	3.41941e-298	1.37821	45.4407	16.6234
2	bach1a	1.22925e-297	1.24732	57.6072	26.8294
2	podxl2	5.15249e-297	1.52961	40.4958	14.1642
2	fstl5	4.0971e-297	1.17082	56.7978	27.0505
2	LOC103032091	3.42242e-296	1.64454	40.3693	13.8428
2	lmo3	6.46813e-295	2.0991	36.3222	11.1951
2	hs2st1b	1.81027e-293	1.37974	45.934	18.2425
2	LOC125784354	1.27218e-293	1.24187	48.2737	19.3714
2	slc8a3	1.11299e-293	1.02916	56.6966	26.0648
2	kcnq2a	2.71524e-290	2.61035	27.1405	5.9837
2	fam234b	1.2726e-291	1.37636	42.924	15.9951
2	syt16	1.63798e-291	1.05759	54.926	24.3051
2	ablim3	8.38923e-289	1.70954	36.4614	11.2345
2	cd9a	1.12358e-287	1.81664	34.1596	10.4014
2	LOC103033058	3.87559e-287	1.45631	42.6205	16.1305
2	asap1a	1.07125e-287	1.22562	47.8563	19.2659
2	slc1a1	5.97528e-286	1.78517	34.2355	10.224
2	dock10	2.74887e-287	1.01393	58.9604	24.4876
2	tafa1a	1.77262e-284	1.92288	35.0575	10.8463
2	nmnat2	2.31963e-285	1.25243	45.6684	18.5391
2	fam189a1	2.01267e-285	1.21686	51.4734	22.0422
2	LOC125782360	1.54263e-283	1.77689	33.3755	10.1091
2	tbkbp1	4.65561e-283	1.25697	47.6287	18.5099
2	lrrc24	7.83572e-283	1.24879	48.7796	19.7991
2	galnt14	4.05274e-281	2.38198	28.6329	6.77655
2	igdcc3	3.20756e-282	1.17766	51.7643	21.6625
2	atp1b1b	2.56953e-281	1.37295	45.7443	16.4477
2	LOC103038414	2.46796e-279	1.99961	31.9843	9.05483
2	sorbs2a	5.74074e-281	1.05984	55.4445	24.3736
2	samd12	3.48157e-280	1.3132	46.1363	17.7308
2	kcnh3	9.68006e-280	1.17979	52.5484	22.7005
2	ntrk2b	1.93267e-279	1.09725	50.5881	21.6591
2	pcdh15b	1.98214e-277	1.25642	50.7651	21.7851
2	ahdc1	1.60751e-276	1.82977	32.4649	10.0517
2	otofa	3.14677e-276	1.98813	30.5679	8.13512
2	cacna1hb	1.04522e-274	2.62029	26.0023	5.51998
2	necab3	8.30228e-275	1.20281	50.2213	21.0737
2	sntg2	2.27138e-273	1.92424	32.6673	10.164
2	cnih3	1.19956e-273	1.90656	32.4776	8.42312
2	chrna11	2.22768e-273	1.76293	34.4252	10.9594
2	si:ch211-26b3.4	1.57691e-272	1.68384	33.6031	10.7974
2	grm2a	1.78748e-271	2.66434	26.2426	5.40513
2	ywhag1	1.08505e-272	1.46789	38.8011	13.0362
2	calm2b	2.03278e-272	1.32856	42.0766	16.3294
2	bcl11aa	5.65571e-271	1.45735	42.8228	16.3645
2	ppp3ca	7.12927e-272	1.01261	55.0398	25.2831
2	znf385a	2.61983e-271	1.32111	43.7081	16.3705
2	rnasekb	1.27663e-271	1.13777	51.0434	21.8142
2	mmp17a	2.16746e-269	1.64144	37.3467	12.9591
2	cd99l2	1.89073e-269	1.37389	44.644	16.0517
2	cdh10a	2.568e-268	1.97507	30.9093	9.12083
2	sema3fa	2.27487e-266	2.21698	28.9743	7.52655
2	ephb4a	1.38247e-267	1.14215	50.4616	21.5408
2	LOC103023398	2.30686e-266	1.75723	35.5128	11.5131
2	celsr3	3.09009e-267	1.11624	50.7272	21.3805
2	LOC103038855	5.62492e-266	1.21874	46.111	18.3831
2	ank2a	5.16043e-265	1.1382	47.439	20.0717
2	LOC103036463	5.66014e-264	1.44596	39.6484	15.4362
2	LOC103045308	7.08768e-264	1.42036	40.0531	14.8242
2	sulf2b	4.97071e-263	1.40129	46.7687	17.7745
2	khdrbs3	1.77552e-261	1.46033	45.6557	17.7411
2	adcy1a	9.75393e-260	1.62087	34.362	11.3151
2	myripb	7.69718e-258	1.38541	42.1146	16.182
2	LOC111194499	4.35178e-256	2.02668	32.5281	9.20226
2	LOC125782673	4.33322e-256	1.65073	35.437	11.8354
2	hs3st2	1.7279e-253	2.89029	24.1558	4.61913
2	LOC103030813	1.00521e-254	1.0263	52.8393	21.5999
2	qpct	6.98986e-253	1.80713	30.9599	9.58283
2	slc4a3	1.84583e-253	1.33361	40.0784	14.2431
2	ttc27	3.62818e-253	1.38807	39.4461	14.4762
2	arrb1	5.36926e-253	1.2387	43.6069	17.1471
2	tp53i11b	1.61548e-251	2.13579	27.6084	7.44855
2	npdc1b	9.07007e-253	1.05825	50.3478	22.3954
2	tnr	2.22478e-251	1.22618	47.7425	19.6019
2	kirrel3a	1.39891e-250	1.32245	47.1102	20.4737
2	ctnnb1	4.64088e-249	1.40537	39.2184	13.7151
2	syt9a	5.71303e-248	1.88421	29.5814	9.03169
2	fndc4a	1.95253e-247	1.90376	28.7087	7.94998
2	galnt18b	3.18334e-247	1.24973	45.8328	19.2145
2	si:dkey-22o22.2	1.71659e-246	1.77987	34.4252	11.6631
2	baiap2a	6.43216e-247	1.14096	49.1084	19.0182
2	cacng8b	1.03118e-246	1.04411	49.981	21.9479
2	dlg4b	1.7462e-245	1.30002	40.0405	15.8022
2	LOC103040044	2.64515e-245	1.5285	34.0711	11.6125
2	nos1apa	3.47499e-244	1.64277	35.222	12.732
2	efnb2a	4.24886e-244	1.41053	39.9646	15.5717
2	carmil3	2.80361e-244	1.26205	44.4922	17.6237
2	tmem200ca	3.70364e-243	1.9006	29.164	8.6194
2	slitrk3a	2.14541e-243	1.10884	48.5519	21.5562
2	b3glcta	9.7597e-241	1.74484	32.3764	11.1077
2	epha4b	2.42902e-241	1.09065	52.599	23.4908
2	camk2n1a	2.59374e-240	1.60706	32.1487	10.6963
2	LOC103026609	3.76025e-241	1.02092	52.7634	22.6816
2	LOC103044632	3.52335e-240	1.41467	38.0549	14.1608
2	shank3b	5.79227e-240	1.33492	39.0414	14.2482
2	asic2	1.25986e-239	1.50933	35.1461	12.3703
2	LOC111191472	8.7076e-239	1.72834	30.1505	9.35312
2	LOC125799072	7.99858e-239	1.07698	49.2222	21.1414
2	grik3	8.122e-238	1.15263	50.3984	25.3602
2	LOC103037776	3.45192e-237	1.59093	31.7946	10.7443
2	chrm4a	2.49657e-237	1.2941	42.5572	16.3354
2	kcnj9	1.21145e-236	1.59199	31.7187	10.4434
2	pex5la	1.04641e-235	2.55301	26.9382	6.3797
2	plppr5b	7.54519e-235	1.333	37.6755	14.0082
2	ece2b	2.18167e-234	1.04504	49.121	21.9694
2	fstl4	2.04513e-232	1.85084	31.2508	9.33169
2	prrt4b	6.64043e-232	1.34708	36.9925	14.0562
2	runx1t1	5.19168e-232	1.09171	48.3875	21.2579
2	kcnj3b	4.11107e-231	1.42404	34.9943	12.7088
2	spon1a	9.56936e-231	1.23889	48.476	22.9371
2	cntnap5b	2.01842e-230	1.359	39.699	15.54
2	LOC111194722	2.4498e-230	1.29035	45.3143	19.1365
2	pcsk1	4.61237e-230	1.16008	44.5175	18.8279
2	plekha7b	4.75101e-229	1.25754	43.101	17.5002
2	ndst3	3.69538e-229	1.27094	43.1896	16.7382
2	nhsa	1.22462e-228	1.56478	32.6546	10.3448
2	nptx2a	2.40714e-227	2.37351	23.1061	4.73913
2	glra3	4.92342e-226	2.02513	26.2679	7.42369
2	slc24a6a	2.87249e-226	1.44411	33.8687	12.4577
2	lrrtm4l1	2.38648e-226	1.24968	43.0758	18.2374
2	LOC111196296	8.57763e-225	2.13807	24.0799	6.4097
2	acap3b	1.00647e-224	1.41976	34.6402	12.6797
2	LOC125790043	2.05372e-224	1.52229	32.8317	11.622
2	LOC103036526	9.23743e-223	1.92922	26.3817	7.52226
2	LOC103036679	1.99886e-222	1.37844	36.2211	13.3954
2	dscamb	4.9294e-222	1.08806	46.5663	22.5419
2	plxna4	2.5591e-221	1.78603	27.8234	8.26369
2	emp1	4.62905e-221	1.98378	24.8261	6.60427
2	sugct	6.04692e-221	1.35318	35.8796	13.7134
2	LOC103033505	9.09861e-221	1.3769	34.7667	12.5434
2	lrrtm1	8.60822e-221	1.16454	42.9493	17.7034
2	LOC103025333	1.23647e-219	1.33815	39.2437	16.1485
2	LOC103045289	2.5389e-219	1.17116	42.2411	16.284
2	pcnx2	1.22243e-218	1.0582	44.0369	18.7139
2	tmem108	4.62656e-218	1.35272	36.9672	14.3494
2	si:ch73-52f15.5	5.59856e-218	1.42239	33.7549	12.2005
2	dab1b	4.53785e-218	1.03418	47.7172	20.5928
2	LOC103026471	3.01864e-216	1.20764	40.7614	16.7314
2	myo9ab	2.0885e-216	1.08733	43.7208	18.4705
2	atp1b3a	2.47262e-214	1.27762	35.2346	13.4622
2	armc8	7.44193e-214	1.05087	52.9151	24.3908
2	tmsb2	9.62525e-213	2.36679	20.7285	4.65513
2	hs3st1l1	7.5396e-212	1.69136	30.9346	10.0517
2	lrrtm2	4.06849e-212	1.03216	46.4399	20.6605
2	LOC103033325	1.59943e-211	1.34203	42.494	16.7665
2	kcnk2b	3.40488e-210	1.59969	30.7576	10.5051
2	palm1a	2.0367e-210	1.06317	43.8472	18.6042
2	plxnb3	3.18926e-209	1.68135	29.7964	9.21169
2	ano11	7.91219e-209	1.99524	22.967	6.12941
2	LOC111192964	2.4095e-208	1.85074	26.7105	8.24312
2	ablim1b	1.11008e-208	1.33389	33.932	12.354
2	gprc5ba	1.85722e-208	1.1587	38.6619	15.9085
2	nrp2a	6.46821e-208	1.14726	43.746	19.0191
2	efna5b	5.54161e-208	1.11126	50.449	22.8659
2	caskin2	4.9318e-207	2.46253	20.602	4.43827
2	slc24a3	4.41405e-207	1.18876	41.1787	15.9394
2	LOC103026077	1.10332e-206	1.43774	30.884	11.1205
2	tmem163a	2.54481e-205	2.12672	23.3717	5.50027
2	brinp3a.2	2.12129e-205	1.55135	31.0358	11.1523
2	LOC103030577	3.27249e-205	1.93591	25.6861	6.85969
2	chrm2a	8.00919e-204	1.15742	48.0713	22.3397
2	olfm3a	1.78654e-202	2.43548	21.5126	4.97741
2	LOC125781176	3.61495e-201	2.30306	22.6508	5.51313
2	glrbb	1.07918e-201	1.34664	32.389	12.036
2	tmem145	1.67247e-201	1.41934	31.099	11.0494
2	drd2b	1.22059e-200	1.80199	27.2164	8.65026
2	ywhag2	7.37626e-201	1.42592	31.137	11.5277
2	nsg1	1.19358e-200	1.32085	34.0458	13.0731
2	elovl4a	8.5591e-201	1.04324	42.8734	18.5871
2	si:ch211-113g11.6	1.7769e-199	1.58082	28.2155	9.43026
2	LOC103034474	2.09932e-199	1.61557	28.5443	9.26997
2	elavl2	3.55954e-199	1.74172	25.2308	7.46141
2	fam131ba	2.3595e-199	1.12154	39.5472	16.4442
2	grin3bb	1.34504e-198	2.02798	23.7132	6.72427
2	cnih2	9.1368e-199	1.62026	28.2029	9.5194
2	cdk18	2.3595e-199	1.01566	45.9213	19.1528
2	camk2n1	1.47991e-197	1.71415	25.294	7.84798
2	sorbs2b	8.58398e-197	1.31629	33.4514	12.0411
2	foxo6b	4.24039e-196	1.4814	32.5534	11.3168
2	LOC103038476	3.93585e-196	1.34265	34.1343	11.61
2	ebf1b	1.29775e-195	1.47549	33.9067	13.2222
2	dclk1a	1.07646e-195	1.1498	39.2816	16.3028
2	plppr4a	1.75683e-195	1.31007	33.1605	12.5965
2	gpc1a	2.95588e-195	1.51482	29.4676	10.0097
2	LOC103022397	3.42581e-194	1.62439	26.622	8.64255
2	xylt1	4.10986e-194	1.02124	46.4778	19.6765
2	kcnc1b	2.08238e-193	1.38157	30.3529	10.6945
2	pde4dip	1.01857e-192	1.23395	34.6149	13.9414
2	LOC107197843	9.88675e-192	2.47578	19.5776	4.25742
2	plekhg5b	1.1667e-192	1.26589	35.9302	11.3168
2	efnb3b	3.89542e-192	1.07452	47.1354	22.3457
2	si:ch211-158d24.2	3.07142e-192	1.05107	40.9764	17.9065
2	c1h8orf34	2.38152e-191	1.99094	27.3682	8.02712
2	arhgap32b	1.14021e-190	1.1243	38.1561	15.4045
2	reep5	1.99241e-190	1.2239	35.2346	13.6474
2	rxraa	1.86309e-189	1.23598	38.5355	14.9142
2	mafga	7.40492e-189	1.90416	23.7638	6.61884
2	pcdh11	2.60977e-189	1.03696	44.6187	21.3488
2	tspan18b	1.30362e-188	2.09519	21.1585	5.46341
2	ccdc102a	8.12602e-189	1.33487	33.7675	13.0157
2	cntn4	8.51635e-189	1.48366	29.5308	9.55454
2	camk1a	3.75763e-188	1.19798	34.4378	13.7502
2	veph1	1.37989e-187	1.67763	26.9635	8.60483
2	LOC103044178	1.94718e-187	1.21771	37.2961	14.8045
2	spon1b	4.63301e-187	1.55926	30.8967	11.1154
2	sorcs3b	1.72475e-186	2.52751	19.9696	4.6577
2	caln2	1.71688e-186	1.87659	22.6002	6.49455
2	kcnh5a	1.48641e-185	1.85857	24.9399	7.94912
2	tmem132e	6.60688e-186	1.04847	42.1652	18.3522
2	LOC103025756	2.4899e-185	2.09045	21.0826	4.79484
2	cplx2l	2.73166e-185	1.26315	33.4893	12.8108
2	LOC103042946	1.27217e-184	1.39521	30.669	11.2808
2	ext1b	2.00305e-184	1.03473	42.1652	18.6702
2	crim1	2.73771e-184	1.06439	42.4687	18.6694
2	lrfn5b	9.71262e-184	1.59886	25.0158	8.16169
2	atcayb	1.13773e-183	1.28703	31.7567	12.2691
2	kif26aa	5.24904e-183	2.1143	21.677	5.88684
2	gap43	2.67138e-183	1.25299	34.9311	13.6834
2	LOC103027744	4.48391e-183	1.04601	41.3052	18.7345
2	wnk2	1.34183e-182	1.218	33.2364	13.086
2	LOC125802176	5.58883e-182	1.50097	29.0629	10.7983
2	chrm3a	9.04762e-182	1.95566	23.7638	7.06541
2	rhbdl1	6.20377e-182	1.06375	39.1425	16.2805
2	chst11	1.0724e-181	1.16154	38.1308	15.8048
2	wizb	1.6079e-180	1.0415	39.3196	17.0562
2	ndufa4b	4.91213e-180	1.33291	30.7449	10.758
2	pde11a	2.11176e-179	1.83312	22.9291	6.65398
2	phactr3a	1.74398e-179	1.13567	36.1831	14.7702
2	ek1	5.51417e-179	1.50655	28.7214	10.0208
2	cacnb3b	9.4326e-179	2.0543	20.6779	5.30656
2	bcl11bb	5.51803e-178	1.76891	24.7502	6.64284
2	LOC125785800	8.98726e-178	1.67788	27.0267	8.89883
2	LOC103039682	1.53507e-177	1.66474	26.4576	7.95169
2	LOC103030049	1.797e-177	1.24313	32.9834	12.3985
2	sipa1l1	5.70186e-177	1.04624	41.4063	17.4145
2	dtnbp1b	1.82506e-176	1.51115	27.5199	9.59912
2	flrt2	1.78612e-176	1.27373	32.1234	12.4354
2	dpysl2b	1.39348e-176	1.08729	37.2075	15.0917
2	dclk1b	6.84057e-176	1.75236	23.0176	6.86827
2	lrrc4.1	9.26314e-176	1.23632	32.2626	12.4397
2	cpne4a	4.25595e-175	2.10981	22.4232	6.32141
2	lamp1b	1.19028e-175	1.18098	33.7043	13.188
2	plrdgb	3.67544e-175	1.71836	24.8008	7.72798
2	insyn2ab	4.00889e-175	1.82826	21.7782	6.31284
2	plppr3b	3.85553e-175	1.53753	25.2561	8.6014
2	LOC103023221	5.65881e-175	1.32513	34.9564	14.4942
2	kcnj3a	7.76068e-175	1.65281	24.6617	7.88055
2	LOC103032158	6.14409e-175	1.3348	29.632	11.292
2	bnc2	1.51003e-174	1.98829	23.4223	6.89998
2	vsnl1b	1.48182e-174	1.3099	29.6067	10.8968
2	ddit3	6.50089e-174	1.66429	26.154	8.27569
2	adcy2b	9.21837e-174	1.69311	25.9643	8.60055
2	ccdc85ca	4.51523e-174	1.27923	31.4278	11.9245
2	LOC103041366	1.64961e-173	2.01761	25.3952	7.48198
2	slc25a14	5.0341e-172	1.11037	35.2599	14.5328
2	lhx2b	4.97095e-171	2.7469	16.77	2.94256
2	pou2f2a	6.10018e-171	1.44933	29.7584	10.9397
2	LOC103039288	1.22596e-170	1.08455	36.5625	15.1251
2	LOC125782589	7.30599e-170	1.79393	20.9435	6.11655
2	LOC125788967	4.29975e-170	1.25514	29.9355	11.4145
2	vwc2	1.9594e-169	2.34147	19.6155	4.96113
2	evlb	5.16959e-169	1.20998	31.8326	12.4268
2	hmgb3a	2.51366e-168	1.43118	26.2805	9.1294
2	plch1	2.14914e-167	1.08174	38.2446	16.812
2	LOC103036134	9.73403e-167	1.87389	20.6652	5.71713
2	anks1ab	1.1108e-166	1.72201	22.2967	6.53655
2	fras1	6.00711e-166	1.45757	28.6455	10.512
2	slc8a4b	5.89233e-166	1.20558	32.819	12.396
2	nptxrb	9.64981e-166	1.27944	30.5173	11.4694
2	LOC125782575	4.8007e-165	1.85061	20.4755	5.68198
2	pou4f2	1.57177e-164	2.50643	16.9091	3.23142
2	lrrfip1b	4.19676e-165	1.02275	37.2834	15.4877
2	si:ch211-51h4.2	1.25238e-164	1.59811	23.7764	7.85226
2	pcdh18a	2.17123e-164	1.6738	23.2958	6.85112
2	trim36	2.50767e-164	1.02205	39.0919	16.1931
2	baiap2b	3.82367e-164	1.03471	43.2402	18.3034
2	zgc:153018	1.1958e-163	1.31509	28.0258	10.236
2	dlgap4a	8.76639e-163	1.04952	36.9799	15.972
2	pcxb	3.16948e-162	1.32728	29.6699	11.1394
2	calcr	1.48812e-160	1.56138	26.1161	9.61112
2	clstn2b	1.24878e-160	1.17308	37.5617	16.6174
2	megf11	4.30681e-159	1.83436	23.0176	7.08684
2	si:dkey-112m2.1	2.8e-159	1.17118	36.6764	15.4851
2	LOC103025118	4.03846e-159	1.35397	30.884	12.1345
2	vstm2l	6.87754e-159	1.88054	19.9823	5.75741
2	slco1c1	1.08497e-158	1.0338	36.1199	14.478
2	LOC111191922	3.57024e-158	1.71066	23.7764	7.68769
2	elmod1	4.10778e-156	1.45837	24.2443	8.03483
2	doc2d	2.33411e-155	1.50043	24.649	8.08455
2	furinb	2.10077e-155	1.09861	35.2978	15.4182
2	LOC125802956	3.72268e-155	1.57288	24.2823	8.15398
2	calr	2.54942e-155	1.16744	31.6681	12.6394
2	LOC103037335	5.50337e-155	1.5608	25.5217	9.72683
2	ca10b	1.13358e-154	1.98519	17.7944	4.7297
2	LOC103022853	2.77148e-154	2.43518	18.0726	4.38256
2	sobpa	1.33509e-154	1.2148	30.1631	12.1105
2	nsg2	3.05391e-154	2.18328	17.4655	4.39713
2	marcksl1a	1.56203e-154	1.36731	26.0908	8.69483
2	ptprt	3.32231e-154	1.31963	30.4667	11.9031
2	shox	1.28009e-153	2.87366	15.4294	2.67342
2	nlgn4xb	5.66747e-154	1.35524	25.547	8.53369
2	LOC103025565	7.19706e-154	1.41389	24.6111	8.72998
2	slc4a8	1.3934e-153	1.35963	25.5217	9.19969
2	dpysl2a	1.01601e-153	1.06348	33.9067	14.4497
2	LOC111194589	1.46511e-153	1.07101	35.3105	14.832
2	LOC103029316	2.61925e-153	1.24758	28.304	10.71
2	syndig1l	5.32481e-153	1.35112	27.444	10.9354
2	psd2	1.12655e-152	1.0766	33.0467	13.5231
2	sstr3	3.27962e-152	1.61709	23.5235	7.87369
2	camk2n2	1.01194e-151	1.98094	17.7185	4.91827
2	pcp4a	9.24057e-152	1.55553	23.5361	7.78112
2	klhl4	3.23048e-152	1.07334	34.7287	11.9023
2	LOC125784914	1.50442e-151	1.46476	23.2199	7.84026
2	LOC103022499	1.55915e-151	1.04198	36.1705	15.306
2	LOC125802535	1.00172e-150	2.16228	18.1358	5.27313
2	lrp4	3.97341e-151	1.11917	34.5896	14.6914
2	si:ch73-60h1.1	4.35517e-151	1.1081	31.9211	13.0551
2	cacng8a	1.98144e-150	1.13911	30.6564	12.7482
2	nrg1	3.09415e-150	1.64322	22.1196	6.77827
2	LOC107197140	9.99608e-150	1.36345	27.7602	11.0305
2	zgc:165481	3.08464e-149	1.6616	21.9173	7.35512
2	LOC103029142	2.57875e-149	1.18634	33.6411	13.2094
2	nptx1l	2.84198e-149	1.17808	31.1117	11.802
2	LOC103046666	4.35169e-148	1.37013	25.2055	8.93055
2	LOC103040041	6.07181e-148	1.76087	19.2614	5.3957
2	rasa3	3.66096e-148	1.12227	31.5037	11.7488
2	syngr3b	4.48249e-148	1.02794	33.6158	14.1531
2	sgce	7.99747e-148	1.03285	33.9573	14.8885
2	pdzd4	2.82809e-147	1.87367	17.9461	5.2937
2	LOC103043407	6.34246e-147	2.45655	15.1764	3.12085
2	fgf12b	8.99242e-147	1.1269	30.3908	12.3411
2	si:dkeyp-9d4.3	9.19335e-147	1.00574	35.222	14.6202
2	prr12b	1.45277e-146	1.07571	32.5661	13.6722
2	tubb5	2.16484e-146	1.45385	27.5326	8.79255
2	atp6v0a2a	3.49385e-146	1.30903	25.8505	9.53483
2	zgc:109889	9.41938e-146	1.13312	29.7205	12.15
2	npy8br	2.64824e-144	1.75998	20.2605	6.46112
2	hpcal4	8.18246e-144	1.59095	22.9038	8.00655
2	LOC103042928	5.37539e-143	1.2819	25.724	9.87683
2	rgma	1.27088e-142	1.56698	22.5117	7.26426
2	srgap1b	1.29346e-142	1.41716	23.6499	8.30055
2	fgf13b	1.90192e-142	1.69929	19.9317	6.07713
2	cux2b	1.74516e-142	1.03575	42.3422	22.3894
2	LOC103036759	2.99082e-142	1.75836	19.3246	5.83798
2	LOC103023565	1.86498e-141	2.66593	14.19	2.77971
2	pknox2	1.06273e-141	1.1697	30.8714	13.2694
2	brinp3a.1	2.10404e-141	1.87705	18.452	5.25256
2	si:ch211-257p13.3	1.29939e-140	1.88816	17.4402	4.74599
2	si:dkey-81h8.1	8.89348e-141	1.19998	27.267	9.91026
2	barhl2	2.42489e-140	2.73421	13.2288	2.11971
2	sntg1	5.15053e-140	1.41073	22.5623	8.14541
2	gpc6a	2.02655e-139	1.22646	27.4946	10.6311
2	si:dkey-87k14.1	2.8837e-139	1.51672	22.0943	7.59084
[truncated: 64,914 more rows]
