# Supplementary material for: Cave adaptation drives coordinated transcriptional remodeling across diverse cell types in the brain of a teleost fish
Source: bioRxiv. 2026 Jun 24:2026.06.19.733352. Preprint. [Version 1] doi: 10.64898/2026.06.19.733352 (PMC13320961; doi:10.64898/2026.06.19.733352)
Supplement: Supplement 11 — Supplementary Table 4. Differentially expressed genes between cave and surface by cell type (LFC > 0 indicates higher expression in surface). [file media-11.xlsx]

## Sheet: Sheet1
gene_symbol	baseMean	log2FoldChange (surface/cave)	lfcSE	stat	pvalue	padj	cell_type
LOC103038098	51.5593	4.87971	0.361121	13.5126	1.31705e-41	1.88734e-37	ASTRO
cst3	79.074	-3.46161	0.264556	-13.0846	4.03401e-39	2.89037e-35	ASTRO
LOC125784862	39.8421	-5.82499	0.490616	-11.8728	1.63838e-32	7.826e-29	ASTRO
LOC125780488	42.5004	2.52471	0.223292	11.3068	1.21478e-29	4.35195e-26	ASTRO
LOC125780632	23.1647	-4.73923	0.442271	-10.7157	8.59307e-27	2.46277e-23	ASTRO
brinp1	215.02	2.0258	0.195419	10.3664	3.5244e-25	8.41745e-22	ASTRO
LOC103030360	26.1894	-3.77346	0.366327	-10.3008	6.98805e-25	1.43055e-21	ASTRO
LOC125784422	34.9335	-6.58522	0.641131	-10.2713	9.49658e-25	1.70107e-21	ASTRO
nisch	31.9712	-2.31349	0.226122	-10.2312	1.43775e-24	2.28921e-21	ASTRO
col27a1b	23.5316	2.5385	0.255949	9.91799	3.47685e-23	4.98232e-20	ASTRO
plecb	44.9377	-2.8214	0.289215	-9.75536	1.74974e-22	2.27944e-19	ASTRO
ak4	17.5047	-3.31561	0.349874	-9.47659	2.62722e-21	3.13734e-18	ASTRO
dlgap4b	62.5656	1.94395	0.205665	9.45203	3.32317e-21	3.66316e-18	ASTRO
unc119b	40.3618	-2.81131	0.305321	-9.20771	3.33151e-20	3.41004e-17	ASTRO
cep112	100.74	-1.65933	0.180497	-9.19314	3.81548e-20	3.64506e-17	ASTRO
upb1	49.0385	-8.65392	0.961927	-8.99644	2.3315e-19	2.08815e-16	ASTRO
LOC111189666	36.6833	-3.06837	0.345978	-8.8687	7.40065e-19	6.23831e-16	ASTRO
LOC103029984	60.1798	2.12343	0.240175	8.84117	9.4724e-19	7.4622e-16	ASTRO
LOC111189369	38.7258	-3.40197	0.384999	-8.8363	9.89406e-19	7.4622e-16	ASTRO
LOC111190863	43.1101	-5.3197	0.602703	-8.8264	1.08098e-18	7.74524e-16	ASTRO
slco1e1	39.6464	1.77025	0.201916	8.7673	1.83008e-18	1.24881e-15	ASTRO
LOC111189606	26.9526	-2.96732	0.345572	-8.58669	8.9507e-18	5.83016e-15	ASTRO
ppp3cca	43.7535	2.4812	0.289463	8.57174	1.01934e-17	6.35096e-15	ASTRO
LOC111197530	13.216	-4.0004	0.473814	-8.44296	3.09405e-17	1.84741e-14	ASTRO
rps25	11.3592	-3.42259	0.406564	-8.41833	3.81883e-17	2.18895e-14	ASTRO
zgc:163143	15.0285	-2.81865	0.335228	-8.40815	4.16541e-17	2.26666e-14	ASTRO
LOC125789955	17.8186	4.62228	0.54993	8.40522	4.27075e-17	2.26666e-14	ASTRO
atp11a	124.586	1.31276	0.157891	8.31436	9.22452e-17	4.72098e-14	ASTRO
gramd2aa	16.2432	-3.51881	0.42648	-8.25082	1.57312e-16	7.77338e-14	ASTRO
LOC111188312	38.0636	-1.69564	0.207807	-8.15969	3.35895e-16	1.60446e-13	ASTRO
LOC103040561	13.7735	-2.9186	0.361593	-8.07152	6.94304e-16	3.20948e-13	ASTRO
nrf1	20.2075	1.95502	0.244779	7.98688	1.38394e-15	6.19747e-13	ASTRO
cntn5	248.164	1.75266	0.220522	7.9478	1.89858e-15	8.24446e-13	ASTRO
LOC111197647	13.2289	-5.66945	0.716927	-7.90799	2.61574e-15	1.10246e-12	ASTRO
prex1	67.5081	1.22968	0.158144	7.77571	7.50268e-15	3.0085e-12	ASTRO
LOC111194077	51.6606	-1.58126	0.203384	-7.77478	7.558e-15	3.0085e-12	ASTRO
LOC125780528	29.1241	-3.05106	0.392968	-7.76414	8.21987e-15	3.18353e-12	ASTRO
calb1	11.1704	-2.99104	0.387223	-7.72433	1.12442e-14	4.24025e-12	ASTRO
triob	292.644	1.2422	0.161166	7.70758	1.28231e-14	4.71165e-12	ASTRO
lrig1	85.6657	1.36528	0.177387	7.69662	1.39711e-14	4.92776e-12	ASTRO
vdra	108.594	1.32547	0.172241	7.69546	1.4099e-14	4.92776e-12	ASTRO
per1a	10.6848	-4.51989	0.588056	-7.68615	1.51627e-14	5.17338e-12	ASTRO
tp53bp2a	95.859	-1.19322	0.15571	-7.66312	1.81467e-14	6.0475e-12	ASTRO
fam167b	123.005	-1.74101	0.230066	-7.56743	3.80671e-14	1.23977e-11	ASTRO
mmp17a	17.8627	2.19659	0.290511	7.56112	3.996e-14	1.2725e-11	ASTRO
sox2	66.5043	1.59747	0.212476	7.51835	5.54733e-14	1.72812e-11	ASTRO
arhgef9b	15.1529	-3.56219	0.475473	-7.49189	6.78903e-14	2.06993e-11	ASTRO
wsb1	190.173	-1.3938	0.187225	-7.44451	9.73075e-14	2.90503e-11	ASTRO
sox5	108.329	1.0151	0.136418	7.44107	9.98762e-14	2.92087e-11	ASTRO
dbpb	10.8115	-5.65879	0.763306	-7.41353	1.22984e-13	3.52473e-11	ASTRO
LOC125802956	10.7609	-3.06004	0.413887	-7.39343	1.43091e-13	4.02058e-11	ASTRO
LOC125804864	18.9117	-4.64159	0.629288	-7.37594	1.63193e-13	4.49722e-11	ASTRO
si:dkeyp-9d4.3	71.4699	1.51508	0.206099	7.35124	1.96382e-13	5.30267e-11	ASTRO
pard3aa	212.738	1.18308	0.160987	7.34892	1.99822e-13	5.30267e-11	ASTRO
LOC111190556	25.8854	-3.87492	0.527814	-7.34146	2.11283e-13	5.50487e-11	ASTRO
cdh4	89.6401	1.8939	0.258558	7.32486	2.3914e-13	6.11942e-11	ASTRO
lrrk1	52.917	1.46587	0.202242	7.24812	4.22588e-13	1.0624e-10	ASTRO
tspan9a	117.178	1.13639	0.157698	7.20615	5.75551e-13	1.42201e-10	ASTRO
htr2cl1	36.6337	2.31119	0.321639	7.18565	6.6889e-13	1.62461e-10	ASTRO
adgrl2a	106.905	1.23386	0.171848	7.17997	6.97248e-13	1.66526e-10	ASTRO
tinagl1	57.4149	-2.15877	0.300802	-7.17672	7.14024e-13	1.67737e-10	ASTRO
ston2	73.1303	1.51299	0.210999	7.1706	7.46688e-13	1.72581e-10	ASTRO
map4k5	25.9984	1.60679	0.226119	7.10596	1.19491e-12	2.71794e-10	ASTRO
plekhh3	21.4624	1.82814	0.257583	7.09726	1.27259e-12	2.8494e-10	ASTRO
LOC103044356	82.956	1.69677	0.246461	6.88457	5.79626e-12	1.27785e-09	ASTRO
slf1	33.0944	1.73068	0.25233	6.85879	6.94455e-12	1.50781e-09	ASTRO
LOC111192347	11.0629	-2.48226	0.362053	-6.85605	7.0789e-12	1.51262e-09	ASTRO
LOC125782459	16.4975	-7.09994	1.03587	-6.85407	7.17783e-12	1.51262e-09	ASTRO
asic1c	15.571	2.64068	0.386759	6.82773	8.62692e-12	1.79165e-09	ASTRO
tmem65	8.41718	-3.58137	0.5287	-6.77391	1.2535e-11	2.56609e-09	ASTRO
LOC111193929	7.85851	-3.58973	0.536956	-6.68534	2.30389e-11	4.64996e-09	ASTRO
lrrc38b	15.6685	-3.0624	0.458884	-6.67358	2.49637e-11	4.96847e-09	ASTRO
LOC111192177	12.017	-2.74084	0.41103	-6.66822	2.58923e-11	5.0827e-09	ASTRO
LOC103040601	7.77819	-3.03732	0.45563	-6.66619	2.62528e-11	5.08381e-09	ASTRO
LOC103039471	15.1442	-7.37085	1.10896	-6.64662	2.99904e-11	5.66784e-09	ASTRO
LOC103046961	13.9272	3.06175	0.460671	6.64628	3.00597e-11	5.66784e-09	ASTRO
LOC125787685	8.8482	-3.16049	0.476709	-6.62981	3.36116e-11	6.25525e-09	ASTRO
LOC125786867	8.00836	-4.46127	0.675476	-6.60463	3.98519e-11	7.32151e-09	ASTRO
cfap107	6.7176	-3.5114	0.532225	-6.59759	4.17893e-11	7.58027e-09	ASTRO
nrbp2a	105.509	1.6963	0.257318	6.59223	4.33273e-11	7.761e-09	ASTRO
LOC103033743	29.3049	2.00992	0.304984	6.59025	4.39086e-11	7.76802e-09	ASTRO
pam	51.1975	1.26963	0.192747	6.58701	4.4876e-11	7.84236e-09	ASTRO
ctnna2	165.01	1.01726	0.154486	6.58485	4.55349e-11	7.86163e-09	ASTRO
LOC125789922	6.3301	-3.93142	0.598686	-6.56674	5.1429e-11	8.77355e-09	ASTRO
man2a2	33.7985	1.42292	0.216861	6.56144	5.3291e-11	8.98423e-09	ASTRO
sult4a1	10.4852	-4.71624	0.71911	-6.55845	5.43708e-11	9.0597e-09	ASTRO
LOC125804918	6.61108	-4.32349	0.660227	-6.54849	5.8123e-11	9.57359e-09	ASTRO
LOC111188977	25.0064	-1.44663	0.22136	-6.53518	6.35326e-11	1.03457e-08	ASTRO
plod2	11.1358	-2.58947	0.397877	-6.50823	7.60418e-11	1.21403e-08	ASTRO
scn5lab	7.84036	-4.54125	0.697815	-6.50782	7.62476e-11	1.21403e-08	ASTRO
arhgap23b	7.48956	-3.17598	0.488934	-6.49573	8.26325e-11	1.29275e-08	ASTRO
mindy1	14.7965	-2.46888	0.380116	-6.49507	8.29955e-11	1.29275e-08	ASTRO
adgrb2	465.192	1.29165	0.199045	6.48922	8.62843e-11	1.32952e-08	ASTRO
prrt4b	34.5406	-2.4953	0.385011	-6.48111	9.1049e-11	1.38801e-08	ASTRO
rasgef1ba	51.5412	1.6799	0.260452	6.44996	1.11879e-10	1.6876e-08	ASTRO
kmt2ca	109.316	1.15319	0.179238	6.43384	1.24421e-10	1.85223e-08	ASTRO
ephb2a	35.0517	1.33019	0.206798	6.4323	1.25688e-10	1.85223e-08	ASTRO
fam169aa	19.036	-3.39434	0.5278	-6.43112	1.2667e-10	1.85223e-08	ASTRO
LOC103026716	7.95591	-3.06368	0.477648	-6.41409	1.41664e-10	2.05055e-08	ASTRO
foxo6b	16.9207	-3.06811	0.482055	-6.36465	1.95735e-10	2.80488e-08	ASTRO
LOC111196650	11.1878	-2.69189	0.424652	-6.33905	2.31183e-10	3.28006e-08	ASTRO
fgf14	13.0062	-2.99185	0.472119	-6.33707	2.3417e-10	3.28986e-08	ASTRO
si:ch73-233f7.1	12.9887	2.03728	0.321946	6.32801	2.48337e-10	3.45502e-08	ASTRO
slc12a1	9.53363	-2.51334	0.397376	-6.32485	2.53475e-10	3.4926e-08	ASTRO
gpr158b	8.29662	3.54666	0.562887	6.30084	2.96036e-10	4.04018e-08	ASTRO
calca	12.7718	-3.86572	0.615016	-6.28556	3.26664e-10	4.41613e-08	ASTRO
daam2	147.625	1.07433	0.171033	6.28142	3.35497e-10	4.49315e-08	ASTRO
unc5db	254.432	1.0417	0.165898	6.27914	3.40445e-10	4.5172e-08	ASTRO
cdcp1a	7.17187	-5.4517	0.868633	-6.27619	3.4698e-10	4.54103e-08	ASTRO
antxr1a	22.8413	1.74953	0.278789	6.27547	3.48579e-10	4.54103e-08	ASTRO
capgb	6.05874	-4.18362	0.671539	-6.2299	4.66724e-10	6.00195e-08	ASTRO
LOC125803805	125.214	-1.61278	0.258911	-6.22911	4.69098e-10	6.00195e-08	ASTRO
fam102ab	32.308	-2.08087	0.334925	-6.21296	5.19957e-10	6.59379e-08	ASTRO
glb1l	8.84668	-3.01799	0.486278	-6.2063	5.42469e-10	6.81893e-08	ASTRO
LOC125782234	7.19894	-4.99801	0.807086	-6.19266	5.91554e-10	7.34263e-08	ASTRO
nphs1	5.57528	3.6592	0.590964	6.19191	5.94379e-10	7.34263e-08	ASTRO
gria2a	34.7954	-2.25859	0.365167	-6.18509	6.20676e-10	7.60196e-08	ASTRO
acvrl1	8.0225	-3.15557	0.510546	-6.18078	6.37857e-10	7.72019e-08	ASTRO
il22ra2	8.65476	-3.91367	0.633413	-6.17871	6.46276e-10	7.72019e-08	ASTRO
ptbp3	64.2588	-1.12269	0.181705	-6.17866	6.46492e-10	7.72019e-08	ASTRO
LOC103034285	8.58172	-5.87104	0.951805	-6.16832	6.90187e-10	8.14396e-08	ASTRO
LOC111194123	9.92692	-2.34509	0.380228	-6.1676	6.93344e-10	8.14396e-08	ASTRO
ntrk3a	111.637	1.62317	0.26479	6.13003	8.78636e-10	1.019e-07	ASTRO
LOC111196306	5.81538	-3.7244	0.607623	-6.12946	8.81758e-10	1.019e-07	ASTRO
il17rd	32.139	1.81306	0.297814	6.08788	1.14415e-09	1.29415e-07	ASTRO
rpl38	15.1783	-2.79482	0.459166	-6.08673	1.15238e-09	1.29415e-07	ASTRO
aurka	16.3221	-2.14473	0.352391	-6.08623	1.15597e-09	1.29415e-07	ASTRO
LOC125782384	10.679	-6.71313	1.1038	-6.08181	1.18831e-09	1.32004e-07	ASTRO
fibcd1b	27.4206	-3.32961	0.547587	-6.0805	1.19806e-09	1.32063e-07	ASTRO
LOC103036598	14.8562	-7.67637	1.2713	-6.03821	1.55837e-09	1.70469e-07	ASTRO
LOC125804706	6.60524	-4.92217	0.815385	-6.03662	1.57373e-09	1.70845e-07	ASTRO
LOC125801697	14.1801	-7.6968	1.27623	-6.0309	1.63047e-09	1.75674e-07	ASTRO
slc6a1b	154.303	1.00752	0.167098	6.02948	1.64486e-09	1.75902e-07	ASTRO
LOC125784859	25.2071	-1.72745	0.287069	-6.01756	1.77064e-09	1.8795e-07	ASTRO
LOC111195356	9.95376	-6.32642	1.05264	-6.01003	1.85488e-09	1.95444e-07	ASTRO
LOC125799309	12.448	-2.17522	0.362076	-6.00764	1.88241e-09	1.95561e-07	ASTRO
LOC125780609	11.6886	-6.99538	1.16443	-6.00757	1.88328e-09	1.95561e-07	ASTRO
wt1a	12.8286	-2.84752	0.47424	-6.00438	1.92059e-09	1.97318e-07	ASTRO
tectb	12.3082	-2.74882	0.457848	-6.00378	1.92774e-09	1.97318e-07	ASTRO
gas7a	124.379	1.68548	0.281796	5.98119	2.21514e-09	2.25128e-07	ASTRO
slco1c1	25.4426	-1.99606	0.334301	-5.97084	2.36035e-09	2.38196e-07	ASTRO
ptprz1a	52.8916	1.12893	0.189195	5.96701	2.41639e-09	2.42146e-07	ASTRO
atp11c	30.3207	-1.93401	0.325353	-5.94434	2.77569e-09	2.76072e-07	ASTRO
lgi1a	6.97264	-3.62086	0.609233	-5.9433	2.79347e-09	2.76072e-07	ASTRO
hs6st1a	50.3616	1.03523	0.174331	5.93826	2.88058e-09	2.82731e-07	ASTRO
LOC125801672	8.44746	-6.57097	1.11359	-5.90069	3.6198e-09	3.52869e-07	ASTRO
LOC103023969	43.5713	-1.66341	0.28271	-5.88379	4.00975e-09	3.88241e-07	ASTRO
cebpd	72.1346	-1.93016	0.328547	-5.87483	4.23271e-09	4.07079e-07	ASTRO
ddah1	48.6988	1.54677	0.263585	5.86818	4.40608e-09	4.20927e-07	ASTRO
LOC125804732	12.8883	-4.05615	0.691416	-5.86644	4.45246e-09	4.22541e-07	ASTRO
plcl5	69.7025	1.04037	0.17739	5.86487	4.49492e-09	4.23764e-07	ASTRO
slc2a1a	8.54314	-3.3232	0.566868	-5.86239	4.56238e-09	4.27313e-07	ASTRO
LOC125784449	7.92969	-2.47692	0.423115	-5.85401	4.79857e-09	4.46517e-07	ASTRO
LOC125802491	25.0799	-1.43879	0.245865	-5.85194	4.85857e-09	4.49183e-07	ASTRO
LOC125782359	5.60649	-4.66031	0.797778	-5.84162	5.1696e-09	4.73059e-07	ASTRO
carhsp1	61.9965	-1.15935	0.198478	-5.84119	5.18285e-09	4.73059e-07	ASTRO
LOC103036851	9.8164	-3.92506	0.67249	-5.8366	5.32759e-09	4.83192e-07	ASTRO
LOC103025085	9.44855	-2.62847	0.451001	-5.82808	5.60685e-09	5.05322e-07	ASTRO
LOC103035935	16.7812	2.90028	0.498706	5.81561	6.04124e-09	5.41068e-07	ASTRO
dachd	316.281	1.22296	0.210687	5.80461	6.45151e-09	5.69152e-07	ASTRO
LOC125806062	5.42388	-3.44276	0.593131	-5.80438	6.4603e-09	5.69152e-07	ASTRO
jak3	7.13804	-5.79229	0.998083	-5.80342	6.49761e-09	5.69152e-07	ASTRO
LOC111194515	74.5475	1.52053	0.262024	5.80301	6.51367e-09	5.69152e-07	ASTRO
lrp1ba	35.2237	1.68346	0.290586	5.79333	6.9003e-09	5.9928e-07	ASTRO
slc46a3	10.4562	-2.12977	0.369182	-5.76889	7.97962e-09	6.86015e-07	ASTRO
g6pc3	12.1823	-1.97579	0.342513	-5.7685	7.998e-09	6.86015e-07	ASTRO
LOC125787508	14.6484	-1.97029	0.341615	-5.76756	8.0426e-09	6.86015e-07	ASTRO
LOC103022574	29.9091	-3.18482	0.552721	-5.76207	8.30875e-09	7.0147e-07	ASTRO
LOC103025981	5.45812	-4.44204	0.770945	-5.76181	8.32169e-09	7.0147e-07	ASTRO
LOC111191381	7.58151	-5.4038	0.939503	-5.75176	8.83186e-09	7.4012e-07	ASTRO
LOC125787854	7.30076	-3.20957	0.558121	-5.75066	8.88937e-09	7.40609e-07	ASTRO
ankrd52a	19.3643	-1.39375	0.242925	-5.73735	9.61671e-09	7.96575e-07	ASTRO
LOC111188498	15.1491	-1.70065	0.296971	-5.72666	1.0243e-08	8.43575e-07	ASTRO
asic4a	96.6937	1.42991	0.249741	5.72555	1.03101e-08	8.44248e-07	ASTRO
galnt3	7.18798	2.40698	0.42166	5.70834	1.14084e-08	9.2363e-07	ASTRO
LOC111191212	9.97405	-2.02755	0.355624	-5.70139	1.18834e-08	9.51336e-07	ASTRO
LOC125790074	9.93004	-6.63474	1.16461	-5.69696	1.21959e-08	9.70932e-07	ASTRO
LOC103031660	17.6252	1.92291	0.337629	5.69532	1.2314e-08	9.74918e-07	ASTRO
mark3b	41.2565	1.20715	0.211999	5.69414	1.23997e-08	9.76306e-07	ASTRO
LOC103028824	6.00817	-5.6069	0.988074	-5.67458	1.39031e-08	1.0887e-06	ASTRO
gpc5c	9.49382	-2.54236	0.448411	-5.6697	1.43046e-08	1.11405e-06	ASTRO
si:ch211-225h24.2	9.2004	-2.08707	0.368999	-5.65603	1.54917e-08	1.19998e-06	ASTRO
si:ch211-212o1.2	12.9019	1.64827	0.29189	5.6469	1.63371e-08	1.25866e-06	ASTRO
grid1b	151.798	1.33902	0.237467	5.63878	1.7126e-08	1.31238e-06	ASTRO
LOC125806120	25.7635	-2.76456	0.49062	-5.63483	1.7523e-08	1.33566e-06	ASTRO
esyt1b	59.3517	1.0244	0.182103	5.62537	1.85112e-08	1.40352e-06	ASTRO
LOC103039426	5.09008	-3.14036	0.560368	-5.6041	2.09339e-08	1.57886e-06	ASTRO
rtn4rl1b	97.7456	-1.40205	0.251158	-5.58232	2.37328e-08	1.78058e-06	ASTRO
mertka	6.00545	-2.69149	0.48345	-5.56726	2.58777e-08	1.91565e-06	ASTRO
LOC111194343	6.855	-3.90586	0.701577	-5.56726	2.5878e-08	1.91565e-06	ASTRO
ptprb	19.0117	-3.811	0.684584	-5.56688	2.59341e-08	1.91565e-06	ASTRO
kdr	9.9919	-2.78693	0.50129	-5.55952	2.70523e-08	1.988e-06	ASTRO
rgs12a	32.4376	1.22967	0.221574	5.54971	2.86136e-08	2.09201e-06	ASTRO
LOC103043776	20.7789	1.39428	0.251589	5.54191	2.99187e-08	2.17632e-06	ASTRO
LOC125801098	5.82608	-3.11642	0.562522	-5.54009	3.02317e-08	2.18798e-06	ASTRO
LOC125802158	6.62421	-2.85506	0.515443	-5.53904	3.04135e-08	2.19007e-06	ASTRO
kcnip3a	18.6116	2.62125	0.473635	5.53433	3.12423e-08	2.23826e-06	ASTRO
pvrl2l	38.1709	-1.94451	0.351408	-5.53347	3.1395e-08	2.23826e-06	ASTRO
slc15a1b	8.75679	-3.11872	0.563785	-5.53176	3.17035e-08	2.2468e-06	ASTRO
fam171a1	20.0886	-1.54168	0.278784	-5.53004	3.20158e-08	2.2468e-06	ASTRO
iglon5	1033.26	1.11656	0.20191	5.52999	3.20245e-08	2.2468e-06	ASTRO
slc38a5b	18.39	-2.45464	0.44393	-5.52935	3.21419e-08	2.2468e-06	ASTRO
LOC103026130	101.174	1.27562	0.230757	5.52799	3.23926e-08	2.25333e-06	ASTRO
ccdc120a	12.7061	-2.41087	0.437351	-5.51245	3.53869e-08	2.44973e-06	ASTRO
rps16	20.3738	-2.77789	0.504106	-5.51052	3.5777e-08	2.46483e-06	ASTRO
ca16b	19.65	-2.4311	0.44184	-5.50221	3.75063e-08	2.57161e-06	ASTRO
LOC103033886	10.2537	-2.61525	0.475443	-5.50066	3.78376e-08	2.5741e-06	ASTRO
LOC103040026	39.827	1.23778	0.225036	5.50036	3.7902e-08	2.5741e-06	ASTRO
LOC111192534	10.4897	-2.10077	0.38203	-5.49897	3.82022e-08	2.57817e-06	ASTRO
limk1a	52.736	1.21959	0.221808	5.49842	3.83218e-08	2.57817e-06	ASTRO
LOC125781004	6.71345	-4.91486	0.894823	-5.49255	3.96179e-08	2.65292e-06	ASTRO
LOC111190912	11.8091	-1.94289	0.354485	-5.48087	4.23228e-08	2.82086e-06	ASTRO
LOC125801375	12.5901	-2.33617	0.426823	-5.4734	4.41489e-08	2.92895e-06	ASTRO
nol4lb	9.58832	-2.24448	0.41062	-5.46608	4.60087e-08	3.03827e-06	ASTRO
pde10a	151.012	1.58847	0.291606	5.44731	5.11371e-08	3.36144e-06	ASTRO
ogdha	24.8976	1.41546	0.260065	5.44274	5.24686e-08	3.42437e-06	ASTRO
kif1aa	164.005	1.32303	0.243097	5.44238	5.25723e-08	3.42437e-06	ASTRO
LOC111191686	4.95761	-3.42233	0.629251	-5.43874	5.36591e-08	3.47934e-06	ASTRO
tsku	125.775	1.18803	0.21866	5.43321	5.53502e-08	3.57283e-06	ASTRO
mecom	20.0139	-2.40942	0.443648	-5.43093	5.606e-08	3.60242e-06	ASTRO
abcg2a	7.03637	-3.4308	0.632058	-5.42798	5.69952e-08	3.64617e-06	ASTRO
LOC103036008	7.20319	2.60161	0.479451	5.42623	5.75556e-08	3.66565e-06	ASTRO
gnb2	55.9371	-1.4585	0.268855	-5.42485	5.80043e-08	3.67788e-06	ASTRO
LOC103034655	8.94393	-2.14062	0.394687	-5.42358	5.84166e-08	3.68771e-06	ASTRO
nptna	9.22605	-3.22728	0.595166	-5.42249	5.87731e-08	3.69394e-06	ASTRO
LOC103026444	5.06381	-3.44308	0.635268	-5.41988	5.96391e-08	3.732e-06	ASTRO
LOC125804845	5.63914	-3.15975	0.583226	-5.41771	6.03678e-08	3.76118e-06	ASTRO
LOC125803901	5.49982	-3.00386	0.554737	-5.41493	6.13135e-08	3.79203e-06	ASTRO
ncam2	207.715	1.61308	0.297907	5.4147	6.13922e-08	3.79203e-06	ASTRO
apoeb	16.5548	-3.21779	0.594446	-5.4131	6.19444e-08	3.79343e-06	ASTRO
prss12	42.2223	1.40236	0.259437	5.40541	6.46606e-08	3.94292e-06	ASTRO
si:ch211-132b12.7	8.62423	-4.14987	0.767956	-5.40379	6.52471e-08	3.96183e-06	ASTRO
magixa	9.22749	-2.99066	0.556303	-5.37596	7.61764e-08	4.60594e-06	ASTRO
LOC125787471	10.7939	-1.86384	0.347325	-5.36628	8.03784e-08	4.8281e-06	ASTRO
shank3b	5.45996	-3.72535	0.694429	-5.36462	8.11183e-08	4.84344e-06	ASTRO
dock4b	102.554	1.00755	0.188187	5.35402	8.60208e-08	5.11485e-06	ASTRO
ptpn9b	34.9299	-1.40823	0.263324	-5.34789	8.8986e-08	5.24761e-06	ASTRO
rps27.2	9.31603	-2.18102	0.408456	-5.33967	9.31146e-08	5.44625e-06	ASTRO
tet3	10.8978	-1.88276	0.353179	-5.3309	9.77289e-08	5.66857e-06	ASTRO
slc39a5	12.46	-1.8525	0.34752	-5.33061	9.7881e-08	5.66857e-06	ASTRO
LOC111191304	4.65322	-5.31347	0.996904	-5.32997	9.82292e-08	5.66857e-06	ASTRO
lrmda	75.8266	1.35644	0.254678	5.3261	1.00345e-07	5.75177e-06	ASTRO
pomk	4.73966	-4.23729	0.795892	-5.32395	1.01539e-07	5.79703e-06	ASTRO
zfpm2a	37.8746	2.05848	0.38713	5.31727	1.05335e-07	5.98987e-06	ASTRO
si:ch211-236d3.4	54.5081	1.15349	0.21706	5.31416	1.0715e-07	6.06902e-06	ASTRO
LOC125790039	9.04711	-1.995	0.375576	-5.31184	1.08523e-07	6.12259e-06	ASTRO
plekha7b	73.8325	1.02929	0.194091	5.30311	1.13849e-07	6.39788e-06	ASTRO
adcy2b	5.33974	-4.63047	0.874258	-5.29645	1.18073e-07	6.6093e-06	ASTRO
LOC125784510	4.49034	-4.06401	0.767526	-5.29495	1.19048e-07	6.63799e-06	ASTRO
LOC103044269	13.7591	-1.62772	0.308812	-5.2709	1.35759e-07	7.54043e-06	ASTRO
znf423	22.0127	-1.31262	0.249395	-5.26322	1.41557e-07	7.83207e-06	ASTRO
prkg1b	168.15	1.03285	0.196668	5.25175	1.50662e-07	8.3038e-06	ASTRO
LOC103023441	115.035	1.08869	0.207737	5.24073	1.59943e-07	8.71474e-06	ASTRO
fam13c	6.32264	-3.91586	0.748223	-5.23355	1.66289e-07	9.02623e-06	ASTRO
cnksr2a	88.3244	1.12076	0.214775	5.21831	1.80562e-07	9.76396e-06	ASTRO
LOC103044705	6.40258	-2.93934	0.564722	-5.20493	1.94071e-07	1.0455e-05	ASTRO
tmem26a	16.6215	-1.887	0.363421	-5.19233	2.07676e-07	1.11045e-05	ASTRO
wnt5b	4.60219	-3.27151	0.630824	-5.18609	2.14752e-07	1.14401e-05	ASTRO
LOC103032996	4.52035	-3.40461	0.657563	-5.17762	2.24733e-07	1.18835e-05	ASTRO
LOC125802252	16.9834	-1.61833	0.312983	-5.17066	2.33271e-07	1.22896e-05	ASTRO
LOC125799416	4.72208	-3.86963	0.74959	-5.16233	2.43897e-07	1.28024e-05	ASTRO
LOC125795244	6.89485	-6.04575	1.17266	-5.15558	2.52848e-07	1.3218e-05	ASTRO
rap1aa	11.3998	-1.82295	0.353628	-5.15498	2.5366e-07	1.3218e-05	ASTRO
LOC125782250	8.74563	-1.85838	0.361726	-5.13754	2.78353e-07	1.44522e-05	ASTRO
nr1d2b	16.6059	-2.83323	0.551701	-5.13544	2.81483e-07	1.45619e-05	ASTRO
slc29a1a	23.816	1.54949	0.301905	5.13237	2.86121e-07	1.46433e-05	ASTRO
LOC111191728	16.4817	-2.563	0.499938	-5.12664	2.94965e-07	1.50422e-05	ASTRO
LOC103042257	5.39196	-2.91	0.56785	-5.12459	2.98192e-07	1.51528e-05	ASTRO
rasgrp3	7.14615	-2.43062	0.474432	-5.12321	3.0037e-07	1.52095e-05	ASTRO
ryr3	8.63193	2.34593	0.458399	5.11765	3.09362e-07	1.56097e-05	ASTRO
cdk17	38.217	1.19738	0.234464	5.10687	3.27537e-07	1.64485e-05	ASTRO
LOC125802354	4.57981	-3.11686	0.610424	-5.10605	3.28958e-07	1.64485e-05	ASTRO
apln	46.405	1.19114	0.23421	5.08578	3.66119e-07	1.8154e-05	ASTRO
mettl24	16.958	-2.25643	0.444002	-5.08202	3.73438e-07	1.8453e-05	ASTRO
maff	30.072	-1.17373	0.231516	-5.06976	3.98318e-07	1.95468e-05	ASTRO
tmbim1a	6.48957	-2.19445	0.432906	-5.06912	3.99667e-07	1.95468e-05	ASTRO
LOC103022329	9.24511	-1.99973	0.394822	-5.0649	4.08611e-07	1.99163e-05	ASTRO
LOC125803813	6.41677	-2.56112	0.506461	-5.05689	4.26139e-07	2.06303e-05	ASTRO
LOC125802368	4.41998	-4.60634	0.91441	-5.0375	4.71644e-07	2.27499e-05	ASTRO
abcb4	23.8984	-2.23595	0.443922	-5.0368	4.73374e-07	2.27499e-05	ASTRO
rab5aa	12.1699	-1.7854	0.354509	-5.03627	4.74685e-07	2.27499e-05	ASTRO
abraa	4.31389	5.12513	1.01814	5.03379	4.80869e-07	2.29695e-05	ASTRO
ccdc85b	5.10061	-2.72982	0.542449	-5.0324	4.84371e-07	2.30599e-05	ASTRO
LOC103036947	6.62963	2.68786	0.535227	5.02191	5.11602e-07	2.42757e-05	ASTRO
LOC125799062	7.26818	-2.31625	0.461474	-5.01924	5.18771e-07	2.45346e-05	ASTRO
sema4ga	5.53582	-2.49719	0.498079	-5.01365	5.34068e-07	2.5175e-05	ASTRO
LOC103026874	493.907	1.03411	0.206412	5.00993	5.44511e-07	2.55831e-05	ASTRO
LOC103031661	8.18977	-2.19314	0.437833	-5.00908	5.46902e-07	2.56115e-05	ASTRO
tie1	4.98404	-3.2975	0.659014	-5.00368	5.62448e-07	2.61697e-05	ASTRO
LOC125782292	5.66585	-2.61539	0.522693	-5.00368	5.62474e-07	2.61697e-05	ASTRO
arhgef2	12.8903	-2.13304	0.427023	-4.99514	5.87942e-07	2.72661e-05	ASTRO
LOC125802530	8.11525	-2.78811	0.558531	-4.99186	5.97992e-07	2.76427e-05	ASTRO
LOC125785661	5.84519	-2.28691	0.459302	-4.9791	6.38811e-07	2.94346e-05	ASTRO
tmem132e	86.124	1.08556	0.218404	4.97042	6.68068e-07	3.06545e-05	ASTRO
dapk1	7.78372	-2.45901	0.494772	-4.96999	6.69565e-07	3.06545e-05	ASTRO
afap1	31.3948	-1.61801	0.325947	-4.96403	6.90462e-07	3.15106e-05	ASTRO
sipa1l2	14.71	-1.41215	0.284582	-4.96221	6.96956e-07	3.17059e-05	ASTRO
LOC125781250	8.40526	-1.86363	0.375651	-4.96106	7.0111e-07	3.1794e-05	ASTRO
rpl17	7.06183	-2.52621	0.509813	-4.95517	7.22665e-07	3.25654e-05	ASTRO
LOC125798663	3.87196	-5.01415	1.01228	-4.9533	7.29641e-07	3.27766e-05	ASTRO
aplp2	51.7331	-1.38152	0.279154	-4.94893	7.46217e-07	3.34165e-05	ASTRO
cep170aa	31.4968	1.11637	0.22619	4.93557	7.99161e-07	3.55651e-05	ASTRO
LOC125804858	8.17462	-2.40914	0.488289	-4.93384	8.06298e-07	3.57717e-05	ASTRO
ncbp2	13.7141	-1.67705	0.3409	-4.91949	8.67703e-07	3.83771e-05	ASTRO
col1a1a	7.49112	-4.13619	0.841019	-4.91806	8.74046e-07	3.85387e-05	ASTRO
LOC103035168	4.08911	-3.10686	0.631984	-4.91605	8.83088e-07	3.8818e-05	ASTRO
sgip1a	44.2319	1.41707	0.288468	4.91241	8.99641e-07	3.94246e-05	ASTRO
LOC111188787	16.6665	-2.08381	0.42441	-4.9099	9.11215e-07	3.98101e-05	ASTRO
LOC103021416	5.04869	-2.67268	0.5446	-4.90761	9.21945e-07	4.01565e-05	ASTRO
ldb2a	8.4391	-3.69487	0.753282	-4.90503	9.34117e-07	4.05633e-05	ASTRO
LOC111188388	18.2148	3.13939	0.640757	4.8995	9.60824e-07	4.14717e-05	ASTRO
baiap2a	16.1806	-1.79643	0.366803	-4.89752	9.70553e-07	4.16535e-05	ASTRO
LOC125801194	5.15049	-2.84698	0.581318	-4.89746	9.70849e-07	4.16535e-05	ASTRO
anks1ab	5.41477	-2.85215	0.583323	-4.88948	1.01101e-06	4.31183e-05	ASTRO
ppm1nb	4.13549	-3.76163	0.769572	-4.88795	1.01891e-06	4.33265e-05	ASTRO
si:ch211-63b16.4	4.70358	3.80251	0.779291	4.87945	1.06381e-06	4.49688e-05	ASTRO
timp2b	10.7795	-1.75916	0.360648	-4.87777	1.07291e-06	4.52199e-05	ASTRO
klf11b	4.49	-2.6103	0.5357	-4.87269	1.1009e-06	4.62636e-05	ASTRO
gpr12	4.48389	-3.66475	0.752544	-4.86981	1.11704e-06	4.68048e-05	ASTRO
si:dkey-7j14.6	11.8961	-1.65531	0.340415	-4.86261	1.15846e-06	4.83986e-05	ASTRO
fancm	6.19482	-2.22854	0.458445	-4.86108	1.1675e-06	4.86344e-05	ASTRO
ccdc136b	4.32001	-3.56758	0.734013	-4.86038	1.17162e-06	4.86647e-05	ASTRO
LOC103042003	19.0964	-2.11542	0.435295	-4.85975	1.17532e-06	4.86772e-05	ASTRO
rgs12b	81.1865	1.19124	0.245381	4.85466	1.20593e-06	4.9801e-05	ASTRO
parp16	4.37464	2.56249	0.529725	4.8374	1.3155e-06	5.41699e-05	ASTRO
asah1b	6.20072	-2.01453	0.416872	-4.83249	1.34836e-06	5.5364e-05	ASTRO
LOC111191298	18.4435	1.2706	0.26347	4.82254	1.41739e-06	5.80321e-05	ASTRO
sorcs3b	9.15211	3.21325	0.666496	4.82111	1.42761e-06	5.82841e-05	ASTRO
LOC111190334	4.39532	5.34537	1.10919	4.81917	1.4416e-06	5.86877e-05	ASTRO
si:ch211-117n7.7	4.86113	-5.57369	1.15704	-4.81718	1.45602e-06	5.88566e-05	ASTRO
ssr3	6.37884	-2.75034	0.570976	-4.8169	1.45807e-06	5.88566e-05	ASTRO
vegfc	36.5607	1.44433	0.299916	4.81578	1.46629e-06	5.9017e-05	ASTRO
LOC111197517	3.93699	4.2535	0.883342	4.81523	1.47028e-06	5.9017e-05	ASTRO
ngfra	13.6327	2.28681	0.475027	4.81407	1.47889e-06	5.91969e-05	ASTRO
LOC125806141	8.29801	-5.34263	1.11001	-4.81312	1.4859e-06	5.93117e-05	ASTRO
palm1a	103.842	1.30561	0.271611	4.80689	1.53295e-06	6.10199e-05	ASTRO
rpz4	44.0275	1.09235	0.227675	4.79783	1.60393e-06	6.34925e-05	ASTRO
per3	13.7845	-2.6028	0.542818	-4.79497	1.62696e-06	6.4227e-05	ASTRO
epb41a	12.8113	-1.58659	0.331145	-4.79121	1.65778e-06	6.52635e-05	ASTRO
gcgra	8.43327	2.10647	0.440062	4.78676	1.69495e-06	6.65442e-05	ASTRO
LOC103022869	4.83161	-6.07777	1.27032	-4.78445	1.71458e-06	6.70199e-05	ASTRO
ptgdsb.1	6.36076	-3.40798	0.712336	-4.78423	1.71642e-06	6.70199e-05	ASTRO
si:ch73-6k14.2	3.92493	-2.9366	0.61388	-4.78367	1.72125e-06	6.70257e-05	ASTRO
LOC111194756	8.83672	-2.5215	0.527518	-4.77993	1.75359e-06	6.79374e-05	ASTRO
shank1	42.8858	1.63252	0.341576	4.77938	1.75837e-06	6.79374e-05	ASTRO
metap1	9.15106	1.6558	0.346819	4.77423	1.80392e-06	6.94881e-05	ASTRO
egfl7	4.38588	-4.12827	0.864794	-4.7737	1.80873e-06	6.94881e-05	ASTRO
slc6a9	49.3029	1.12868	0.236465	4.77314	1.81372e-06	6.94937e-05	ASTRO
ube3b	5.40878	-2.17697	0.456276	-4.77118	1.83154e-06	6.99894e-05	ASTRO
lef1	30.4687	-4.31494	0.904919	-4.76832	1.85766e-06	7.07985e-05	ASTRO
ca14	12.7944	-1.34146	0.281641	-4.76302	1.90713e-06	7.22996e-05	ASTRO
LOC103027747	4.64362	-3.18586	0.669047	-4.76178	1.91889e-06	7.25533e-05	ASTRO
LOC125799116	4.7855	-6.15801	1.29493	-4.75546	1.97992e-06	7.46637e-05	ASTRO
p3h3	7.32049	-2.20761	0.464645	-4.75117	2.02246e-06	7.60174e-05	ASTRO
zdhhc12b	4.64519	-2.8881	0.607923	-4.75077	2.02642e-06	7.60174e-05	ASTRO
xkr6b	34.4774	1.56351	0.329153	4.75011	2.03306e-06	7.60673e-05	ASTRO
zmp:0000000755	11.9753	1.59011	0.334882	4.74828	2.05157e-06	7.65601e-05	ASTRO
prkcaa	48.7187	1.28791	0.271295	4.74729	2.06164e-06	7.67358e-05	ASTRO
LOC125804712	31.594	-1.5951	0.336051	-4.74659	2.06878e-06	7.68021e-05	ASTRO
rhoq	13.6913	-1.63096	0.34368	-4.74559	2.07899e-06	7.69819e-05	ASTRO
c8h20orf27	15.951	1.22424	0.25813	4.74275	2.10837e-06	7.78684e-05	ASTRO
hdhd2	3.77801	-3.48441	0.735963	-4.73449	2.19606e-06	8.08985e-05	ASTRO
LOC103026054	4.10953	-4.28836	0.906659	-4.72985	2.24684e-06	8.23816e-05	ASTRO
rpl11	4.2511	-2.94128	0.621867	-4.72976	2.24782e-06	8.23816e-05	ASTRO
slc7a3a	27.5377	-1.81859	0.384633	-4.72813	2.26601e-06	8.28364e-05	ASTRO
nav1b	12.5041	-1.87455	0.396899	-4.72299	2.32407e-06	8.47429e-05	ASTRO
tacc2	19.3681	-2.2348	0.473431	-4.72043	2.35346e-06	8.55967e-05	ASTRO
tspan18b	12.153	1.42669	0.302953	4.70929	2.48585e-06	9.01829e-05	ASTRO
LOC103044531	74.2342	-1.23744	0.263129	-4.70278	2.56646e-06	9.26382e-05	ASTRO
ptprn2	75.5123	-3.56116	0.758621	-4.69426	2.67577e-06	9.63412e-05	ASTRO
LOC103041352	17.2629	-1.99321	0.425713	-4.68205	2.84022e-06	0.000102006	ASTRO
rab39ba	12.3494	-2.53923	0.542961	-4.67663	2.91632e-06	0.000104477	ASTRO
bsg	28.5308	-1.38501	0.296552	-4.67037	3.00664e-06	0.000107172	ASTRO
map3k5	27.9664	-1.30137	0.278675	-4.66986	3.01398e-06	0.000107172	ASTRO
slc7a5	34.2401	-1.57093	0.336632	-4.66662	3.06194e-06	0.000108608	ASTRO
fam169ab	6.59469	-2.29342	0.491639	-4.66484	3.08856e-06	0.000109282	ASTRO
si:ch73-352p4.8	31.6377	-1.10561	0.237441	-4.65638	3.21822e-06	0.000113589	ASTRO
nav2a	67.3993	1.12506	0.241949	4.65	3.31941e-06	0.000116873	ASTRO
robo4	71.3164	1.00458	0.216095	4.64876	3.33938e-06	0.000117287	ASTRO
clip1a	16.2913	1.12959	0.243603	4.63702	3.53474e-06	0.000123543	ASTRO
cul1a	9.48375	1.65522	0.357408	4.63118	3.6358e-06	0.000126459	ASTRO
LOC125781600	5.47511	-2.25608	0.487453	-4.62831	3.6867e-06	0.000127919	ASTRO
ftr82	4.21184	-2.87922	0.622405	-4.62596	3.7287e-06	0.000128443	ASTRO
rorb	32.3103	1.61052	0.348982	4.61491	3.93257e-06	0.000135141	ASTRO
LOC103044599	5.57204	-2.94705	0.638727	-4.61395	3.95093e-06	0.000135447	ASTRO
LOC111196337	4.34778	-3.44865	0.747802	-4.61171	3.99367e-06	0.000136585	ASTRO
atp8b4	6.07635	-3.25697	0.706458	-4.61029	4.02116e-06	0.000137198	ASTRO
ppp1r9a	20.3826	1.56166	0.338828	4.60899	4.04622e-06	0.000137399	ASTRO
rps9	12.6045	-2.07651	0.450733	-4.60697	4.08587e-06	0.000138091	ASTRO
LOC125788897	3.37662	-3.56433	0.774308	-4.60325	4.15949e-06	0.000140248	ASTRO
soul5	15.3938	-1.88724	0.410199	-4.6008	4.20875e-06	0.000141576	ASTRO
LOC103026353	3.6986	-4.07439	0.887219	-4.59231	4.38363e-06	0.000147113	ASTRO
rpl32	4.74575	-2.80808	0.611676	-4.59079	4.41578e-06	0.000147603	ASTRO
minar1	4.94012	2.73298	0.595336	4.59064	4.41881e-06	0.000147603	ASTRO
yrk	9.25216	-2.06491	0.450003	-4.58866	4.46099e-06	0.000148665	ASTRO
frem2b	24.0584	1.21311	0.26451	4.58626	4.5126e-06	0.000150036	ASTRO
ace	6.1079	-3.75981	0.821388	-4.57738	4.70827e-06	0.000155819	ASTRO
LOC125804574	4.67737	-3.69596	0.807773	-4.57549	4.75097e-06	0.00015687	ASTRO
phf1	5.18542	-2.08096	0.455473	-4.56878	4.90567e-06	0.000161605	ASTRO
fam107b	3.8215	-2.58402	0.565736	-4.56754	4.93493e-06	0.000162022	ASTRO
flnb	8.78551	-2.97541	0.651522	-4.56686	4.95084e-06	0.000162022	ASTRO
si:dkey-20d21.12	37.0759	-1.31924	0.289038	-4.56425	5.01277e-06	0.000163629	ASTRO
nav3	16.169	-1.59012	0.34846	-4.56328	5.03601e-06	0.000163724	ASTRO
LOC125801482	5.32894	-2.63865	0.578249	-4.56318	5.03854e-06	0.000163724	ASTRO
hephl1a	4.41532	-3.00406	0.658476	-4.56214	5.06347e-06	0.000164162	ASTRO
si:ch211-207d6.2	7.37064	-1.85484	0.4068	-4.55959	5.12527e-06	0.00016579	ASTRO
rasip1	3.25386	-3.6161	0.794183	-4.55323	5.28282e-06	0.000170502	ASTRO
gas2l3	17.5914	-1.64134	0.360835	-4.54873	5.39694e-06	0.000173794	ASTRO
LOC111193656	5.43583	-2.34852	0.516413	-4.54775	5.42216e-06	0.000174214	ASTRO
lrrtm1	8.74183	-2.08366	0.458457	-4.54493	5.49537e-06	0.000176122	ASTRO
LOC111196939	4.75052	-5.64637	1.24246	-4.54452	5.50611e-06	0.000176122	ASTRO
smtnl	26.0335	-1.18652	0.261298	-4.54088	5.60206e-06	0.000178406	ASTRO
fsd1l	17.8063	1.20034	0.264342	4.54086	5.60242e-06	0.000178406	ASTRO
lhfpl4a	26.8418	-2.05362	0.45264	-4.53699	5.70632e-06	0.000181312	ASTRO
adcy7	28.0619	1.01831	0.224812	4.52963	5.90884e-06	0.000187331	ASTRO
cdh5	2.81342	-4.23696	0.936017	-4.52658	5.99448e-06	0.000189627	ASTRO
rpl6	3.7084	-3.38829	0.74917	-4.52273	6.10477e-06	0.000192267	ASTRO
LOC103026987	7.14086	-2.25962	0.499781	-4.52122	6.14855e-06	0.000193221	ASTRO
spegb	32.4991	1.27886	0.28309	4.51751	6.25696e-06	0.000196198	ASTRO
LOC103035260	9.85631	-1.66379	0.3684	-4.51625	6.2943e-06	0.000196938	ASTRO
LOC111195756	3.63147	-3.15765	0.699964	-4.51116	6.44744e-06	0.000201289	ASTRO
adam22	39.5965	1.06966	0.237237	4.50881	6.51928e-06	0.00020309	ASTRO
LOC111189851	5.82223	2.18896	0.486068	4.50339	6.68769e-06	0.000207695	ASTRO
kif1ab	27.2281	2.02945	0.450701	4.50289	6.70361e-06	0.000207695	ASTRO
cry4	4.5546	2.4113	0.535556	4.50243	6.71816e-06	0.000207695	ASTRO
spout1	4.80069	-3.71588	0.825346	-4.50221	6.7251e-06	0.000207695	ASTRO
she	3.48481	-3.30086	0.733981	-4.4972	6.88532e-06	0.000211731	ASTRO
lrch2	20.6662	1.40719	0.313167	4.4934	7.00951e-06	0.000214565	ASTRO
mpg	5.69861	2.60279	0.579932	4.4881	7.18623e-06	0.000218638	ASTRO
plcl1	24.9526	-1.77282	0.395187	-4.48603	7.25641e-06	0.000220306	ASTRO
LOC125782410	46.0114	-1.26631	0.28245	-4.48332	7.34909e-06	0.000222648	ASTRO
slc6a19b	3.97568	-5.65558	1.26199	-4.48149	7.41243e-06	0.000223998	ASTRO
LOC103038450	12.6545	-1.70631	0.380793	-4.48094	7.43143e-06	0.000223998	ASTRO
adamts6	56.7322	1.18235	0.263877	4.48068	7.44056e-06	0.000223998	ASTRO
oacyl	3.67636	2.88594	0.645048	4.47399	7.67741e-06	0.000230644	ASTRO
LOC103031026	3.98057	-2.86962	0.64162	-4.47246	7.73235e-06	0.000231809	ASTRO
LOC103030577	16.5644	-1.70923	0.382428	-4.46942	7.84314e-06	0.000234184	ASTRO
LOC111197416	6.92229	2.5481	0.570122	4.46939	7.84426e-06	0.000234184	ASTRO
abcd4	26.7008	-1.4589	0.326471	-4.46872	7.86906e-06	0.000234436	ASTRO
si:dkey-93h22.7	3.57828	-5.31026	1.18856	-4.46781	7.90238e-06	0.000234739	ASTRO
pecam1a	3.05461	-3.42261	0.766104	-4.46755	7.91201e-06	0.000234739	ASTRO
col17a1b	4.97137	-4.92538	1.10267	-4.46678	7.94041e-06	0.000235095	ASTRO
LOC107197715	4.4859	-5.47879	1.22698	-4.46525	7.99758e-06	0.000235951	ASTRO
khdrbs3	7.38615	-3.1425	0.703788	-4.46512	8.00224e-06	0.000235951	ASTRO
mtnr1c	5.69712	-2.48237	0.556374	-4.46169	8.13139e-06	0.000239267	ASTRO
spty2d1	24.1667	-1.34686	0.30202	-4.45951	8.21455e-06	0.000240725	ASTRO
nhsl1a	10.2756	-1.91841	0.430456	-4.4567	8.32308e-06	0.000243408	ASTRO
ek1	50.4828	1.07908	0.242261	4.45422	8.41986e-06	0.000245737	ASTRO
ralab	8.28462	-1.51487	0.340156	-4.45344	8.45037e-06	0.00024603	ASTRO
LOC125799430	4.04171	-5.24819	1.17855	-4.45309	8.46425e-06	0.00024603	ASTRO
rps2	6.63248	-2.8024	0.629395	-4.45253	8.48659e-06	0.00024618	ASTRO
arhgap4b	8.78643	-2.18106	0.490576	-4.44591	8.75204e-06	0.000253367	ASTRO
LOC125804857	6.46923	-2.3924	0.538325	-4.44416	8.82359e-06	0.000254764	ASTRO
arih1l	9.03276	1.58685	0.357088	4.44386	8.83586e-06	0.000254764	ASTRO
ptprr	6.18936	-2.64888	0.598651	-4.42475	9.65532e-06	0.000277833	ASTRO
LOC111191435	10.7429	-1.89074	0.429046	-4.40684	1.04887e-05	0.000300607	ASTRO
mgst3b	14.3637	-1.56228	0.354568	-4.40616	1.0522e-05	0.000300776	ASTRO
LOC103032327	3.09046	-3.91035	0.887657	-4.40525	1.05661e-05	0.000300776	ASTRO
c17h5orf15	3.54325	-2.90682	0.659857	-4.40524	1.05669e-05	0.000300776	ASTRO
LOC103045456	3.07674	-4.02535	0.913814	-4.405	1.05786e-05	0.000300776	ASTRO
LOC103038630	2.78217	-4.53376	1.03166	-4.39464	1.10959e-05	0.000314859	ASTRO
adamts18	6.52785	2.02771	0.461898	4.38995	1.13375e-05	0.000321079	ASTRO
gli1	16.5609	1.12101	0.255561	4.38649	1.15197e-05	0.000325596	ASTRO
lzts2b	8.84953	-1.6322	0.372479	-4.38198	1.17606e-05	0.00033175	ASTRO
rab11fip4b	17.2835	1.08482	0.247741	4.37885	1.1931e-05	0.000334581	ASTRO
ncalda	17.7878	1.28375	0.293542	4.37332	1.2237e-05	0.000342493	ASTRO
igsf9bb	6.3607	-2.37916	0.544202	-4.37183	1.23211e-05	0.000343504	ASTRO
ramp2	13.6581	-1.83446	0.420162	-4.36607	1.265e-05	0.00035199	ASTRO
ptpn4b	24.0272	1.2761	0.292428	4.3638	1.27825e-05	0.000354987	ASTRO
mtnr1bb	4.48076	-5.25673	1.20489	-4.36284	1.28384e-05	0.000355849	ASTRO
mdkb	105.522	-1.20417	0.27621	-4.35962	1.30286e-05	0.000360424	ASTRO
rps29	7.69064	-2.11479	0.485216	-4.35846	1.30982e-05	0.000361651	ASTRO
LOC125782233	6.80536	-1.8841	0.432605	-4.35524	1.32924e-05	0.000365604	ASTRO
LOC107197941	5.30404	-2.44624	0.561758	-4.3546	1.33307e-05	0.000365957	ASTRO
LOC111196404	3.95423	-3.22075	0.739709	-4.35408	1.33628e-05	0.000366135	ASTRO
slc22a16	13.4019	-1.55164	0.356401	-4.35362	1.33906e-05	0.000366197	ASTRO
dtnbp1b	4.07982	-3.40571	0.782558	-4.35202	1.34887e-05	0.000368085	ASTRO
LOC125784385	6.76984	-4.23336	0.972976	-4.35094	1.35558e-05	0.000368605	ASTRO
dnmt3ab	35.7674	-1.46691	0.337392	-4.3478	1.37513e-05	0.000373211	ASTRO
LOC125780459	3.66708	-2.67151	0.615313	-4.34171	1.41376e-05	0.00038225	ASTRO
si:dkey-18a10.3	5.0558	-2.58026	0.594422	-4.34079	1.41973e-05	0.000383139	ASTRO
grin2ab	4.75697	-4.28157	0.987586	-4.33538	1.45506e-05	0.000391936	ASTRO
zgc:113176	3.61491	-4.7444	1.09467	-4.33411	1.46353e-05	0.000393479	ASTRO
LOC103037797	4.71351	-2.94441	0.679481	-4.33332	1.46876e-05	0.000394143	ASTRO
zgc:100829	7.68905	-1.70401	0.393666	-4.32856	1.5009e-05	0.000401266	ASTRO
phf10	15.5092	-1.31885	0.304817	-4.32667	1.5138e-05	0.000402107	ASTRO
LOC125784790	14.8819	1.62454	0.375497	4.32637	1.51588e-05	0.000402107	ASTRO
tefb	17.7018	-1.32205	0.305596	-4.32614	1.51748e-05	0.000402107	ASTRO
ank3a	20.9315	-2.20581	0.50989	-4.32605	1.51807e-05	0.000402107	ASTRO
LOC125780962	3.23803	-5.61653	1.30026	-4.31956	1.56342e-05	0.000412592	ASTRO
LOC125801119	2.68689	-4.43929	1.0279	-4.3188	1.56881e-05	0.000412638	ASTRO
cd74a	9.9098	-1.91827	0.444892	-4.31177	1.61952e-05	0.00042505	ASTRO
rapgef5b	3.81588	-2.8979	0.6723	-4.31044	1.62933e-05	0.000426844	ASTRO
LOC103041560	19.5527	1.05723	0.245315	4.3097	1.63479e-05	0.000427492	ASTRO
LOC125801571	3.14643	-4.47213	1.03959	-4.30181	1.69408e-05	0.000441385	ASTRO
qkia	45.1931	-1.11883	0.260308	-4.29809	1.72274e-05	0.000448037	ASTRO
LOC125781092	5.35399	-2.1909	0.510198	-4.29421	1.75314e-05	0.000455008	ASTRO
arhgap39	13.1606	1.25526	0.292338	4.29387	1.75589e-05	0.000455008	ASTRO
LOC103036679	20.6076	1.4498	0.33784	4.29137	1.77574e-05	0.000459022	ASTRO
LOC125780956	5.53674	-2.88663	0.672698	-4.29111	1.77779e-05	0.000459022	ASTRO
ppp1r13ba	16.2897	1.67562	0.390707	4.28869	1.79729e-05	0.000463223	ASTRO
nyap2a	5.1127	-3.69474	0.861785	-4.28731	1.80847e-05	0.000465268	ASTRO
tmco1	5.713	-2.26348	0.528242	-4.28493	1.82797e-05	0.00046944	ASTRO
cpdb	3.39702	-5.59884	1.30712	-4.28333	1.84117e-05	0.000471986	ASTRO
LOC125801235	3.87975	-2.40201	0.560872	-4.28263	1.84696e-05	0.000472623	ASTRO
LOC103034567	3.33341	-3.36946	0.786996	-4.28142	1.85702e-05	0.000474351	ASTRO
spock1	163.557	1.06227	0.248195	4.27999	1.86899e-05	0.00047656	ASTRO
ctsla	19.1051	-1.74583	0.407978	-4.27924	1.87532e-05	0.000477023	ASTRO
LOC125793117	3.42936	-5.58113	1.30431	-4.27899	1.87747e-05	0.000477023	ASTRO
pcsk5a	3.60075	-5.20498	1.21837	-4.27209	1.9365e-05	0.000489202	ASTRO
atp10a	19.6772	-1.24936	0.292462	-4.27187	1.93843e-05	0.000489202	ASTRO
LOC125780502	5.03734	-2.14663	0.502515	-4.27177	1.93925e-05	0.000489202	ASTRO
LOC125787226	3.88414	-3.19226	0.747369	-4.27134	1.94306e-05	0.000489202	ASTRO
cnga3a	3.37703	-5.62546	1.31712	-4.27103	1.94571e-05	0.000489202	ASTRO
tagln3a	10.3708	1.41209	0.330623	4.27101	1.94588e-05	0.000489202	ASTRO
drp2	12.6605	-2.0972	0.491219	-4.26938	1.96013e-05	0.000491578	ASTRO
camta1b	22.121	-1.9069	0.44667	-4.26915	1.9622e-05	0.000491578	ASTRO
LOC103030678	6.75819	-1.71626	0.402645	-4.26245	2.02196e-05	0.000505667	ASTRO
rplp1	57.1179	-1.43815	0.337492	-4.26129	2.03249e-05	0.000507414	ASTRO
smoc1	23.1901	-1.74049	0.408487	-4.26082	2.03678e-05	0.000507602	ASTRO
dgkab	5.75193	-4.42999	1.04141	-4.25385	2.10126e-05	0.000521857	ASTRO
kirrel3b	410.175	1.00749	0.236871	4.25331	2.10629e-05	0.0005222	ASTRO
LOC103045480	3.00287	-3.78913	0.891417	-4.25069	2.13117e-05	0.000527348	ASTRO
LOC103047081	26.2775	2.33882	0.550266	4.25035	2.13441e-05	0.000527348	ASTRO
spaca6	7.18124	-2.57153	0.605292	-4.24841	2.15298e-05	0.000531019	ASTRO
LOC111194722	4.58655	-5.07247	1.19434	-4.24708	2.1657e-05	0.000533065	ASTRO
dok4	23.7421	1.08823	0.256249	4.24677	2.16872e-05	0.000533065	ASTRO
hspa12b	3.1185	-2.92718	0.689682	-4.24425	2.1933e-05	0.000537265	ASTRO
LOC125780983	4.08619	-5.93363	1.39935	-4.24029	2.23234e-05	0.000545894	ASTRO
prdx2	3.21774	-2.80365	0.661374	-4.23913	2.24384e-05	0.00054696	ASTRO
map7b	7.64079	1.76269	0.415819	4.23908	2.24433e-05	0.00054696	ASTRO
gpm6ab	26.6489	-1.88935	0.445764	-4.23846	2.25062e-05	0.000547561	ASTRO
cnksr1	9.27542	1.58938	0.375157	4.23656	2.26968e-05	0.000551263	ASTRO
frmd6	5.53991	-2.10976	0.498114	-4.2355	2.2804e-05	0.000552929	ASTRO
col1a2	5.74462	-4.11834	0.972496	-4.23481	2.28746e-05	0.000553704	ASTRO
pnp5a	3.30925	-5.57747	1.31822	-4.23105	2.32604e-05	0.000561147	ASTRO
gabrb3	3.26229	-5.04835	1.19364	-4.22937	2.34344e-05	0.00056377	ASTRO
LOC125782471	2.67426	-4.00382	0.9467	-4.22924	2.34478e-05	0.00056377	ASTRO
ryr2a	41.1798	2.22192	0.525544	4.22784	2.35941e-05	0.000566337	ASTRO
pomt1	3.36133	-2.68637	0.635551	-4.22684	2.36991e-05	0.000567907	ASTRO
timp2a	13.9672	-2.21758	0.524723	-4.2262	2.3767e-05	0.000568583	ASTRO
spon1b	17.8468	-2.04788	0.484661	-4.22539	2.38529e-05	0.000569687	ASTRO
ppib	12.2157	-1.84402	0.436976	-4.21996	2.44348e-05	0.000581761	ASTRO
LOC103027717	3.56672	-2.54266	0.602538	-4.21991	2.44396e-05	0.000581761	ASTRO
prr18	24.9558	1.00823	0.238975	4.21896	2.45434e-05	0.000583263	ASTRO
psmb7	12.2523	1.44838	0.344089	4.20934	2.56122e-05	0.000605649	ASTRO
adam15	5.04044	-2.27167	0.539828	-4.20814	2.57484e-05	0.000606144	ASTRO
sash1b	46.3605	1.02181	0.242829	4.20794	2.57712e-05	0.000606144	ASTRO
tlcd4a	7.76338	-1.82167	0.432924	-4.20782	2.57845e-05	0.000606144	ASTRO
dlgap3	17.7411	-2.08679	0.49595	-4.20766	2.58024e-05	0.000606144	ASTRO
itm2bb	28.6121	-1.35665	0.322702	-4.20405	2.62182e-05	0.000613901	ASTRO
gabra5	3.48565	-4.753	1.13097	-4.20259	2.63875e-05	0.000616855	ASTRO
LOC125801107	5.89427	-1.84496	0.439052	-4.20215	2.6439e-05	0.000617053	ASTRO
lmo7a	12.2974	-1.40653	0.334818	-4.20087	2.65893e-05	0.000619552	ASTRO
LOC103026338	7.16175	-1.90466	0.453467	-4.20022	2.66655e-05	0.000620109	ASTRO
cahz	32.1507	1.44198	0.343356	4.19965	2.67328e-05	0.000620109	ASTRO
rpl18	7.38907	-2.15358	0.512819	-4.19949	2.67513e-05	0.000620109	ASTRO
sqor	5.515	-1.97922	0.471886	-4.19428	2.73744e-05	0.000632702	ASTRO
LOC103044419	2.93015	-4.0627	0.968843	-4.19335	2.74861e-05	0.00063426	ASTRO
sema3fb	10.864	-2.98508	0.712238	-4.19113	2.7757e-05	0.000639483	ASTRO
LOC111188853	3.35227	-2.6129	0.623596	-4.19005	2.78889e-05	0.000641489	ASTRO
lrfn4a	3.14013	-4.02883	0.961915	-4.18834	2.81004e-05	0.000645318	ASTRO
zgc:171740	3.08051	-4.21291	1.00623	-4.18683	2.82878e-05	0.000648583	ASTRO
ctsd	9.47431	-1.59262	0.380437	-4.1863	2.83542e-05	0.000649067	ASTRO
heg1	7.52373	-2.16052	0.516397	-4.18384	2.86621e-05	0.000654025	ASTRO
LOC103046989	3.48433	-2.67344	0.639094	-4.18318	2.87462e-05	0.000654901	ASTRO
mkxa	49.0752	-1.42267	0.340155	-4.18242	2.88421e-05	0.000656043	ASTRO
parietopsin	9.83834	-1.73931	0.41594	-4.18164	2.89413e-05	0.00065665	ASTRO
rpl28	4.99204	-2.53536	0.606329	-4.18149	2.89604e-05	0.00065665	ASTRO
rab27b	7.51506	1.59558	0.381697	4.18023	2.91211e-05	0.000659251	ASTRO
kremen1	20.9429	-1.13234	0.270927	-4.1795	2.92145e-05	0.000660321	ASTRO
tmem18	13.4809	-1.46475	0.350798	-4.17549	2.97342e-05	0.000671009	ASTRO
lnx1	6.20739	-2.61142	0.626097	-4.17095	3.03332e-05	0.000683452	ASTRO
dpf3	7.27286	-2.13255	0.512069	-4.16458	3.1193e-05	0.000701721	ASTRO
rps10	7.56788	-2.01245	0.483365	-4.16342	3.1351e-05	0.000703275	ASTRO
LOC103040695	4.20891	-2.23041	0.535723	-4.16336	3.13603e-05	0.000703275	ASTRO
LOC125787696	7.04785	-3.18431	0.764933	-4.16286	3.14293e-05	0.000703607	ASTRO
LOC125805051	3.98285	-2.85357	0.685536	-4.16254	3.14733e-05	0.000703607	ASTRO
LOC103031515	10.7474	-2.24291	0.539234	-4.15944	3.19031e-05	0.000712104	ASTRO
LOC103027474	4.83159	-2.45278	0.590079	-4.15669	3.22887e-05	0.000719591	ASTRO
si:ch211-216b21.2	22.1084	1.06242	0.255677	4.15533	3.24812e-05	0.000722757	ASTRO
si:dkey-240h12.4	3.19987	-2.59778	0.625257	-4.15474	3.2566e-05	0.000723521	ASTRO
LOC103047589	2.53253	-4.50349	1.08564	-4.14823	3.35063e-05	0.000742109	ASTRO
il12bb	9.06729	1.5306	0.369414	4.14331	3.42331e-05	0.000757036	ASTRO
LOC125806044	4.54013	-2.6147	0.631614	-4.13972	3.47736e-05	0.000767804	ASTRO
LOC125802996	2.51672	4.67773	1.13028	4.13854	3.49518e-05	0.000770553	ASTRO
LOC103031925	23.4335	-1.30177	0.314877	-4.13423	3.56154e-05	0.000781575	ASTRO
bcl11ba	4.41889	-3.0224	0.731309	-4.13286	3.58277e-05	0.000785031	ASTRO
anxa1a	7.17466	-2.82581	0.683962	-4.13153	3.60358e-05	0.000788386	ASTRO
LOC111190793	2.7074	-3.48627	0.843939	-4.13095	3.61261e-05	0.000789158	ASTRO
LOC111195194	2.57837	-4.35051	1.05376	-4.12854	3.65069e-05	0.000796262	ASTRO
fam43a	3.00968	-3.70385	0.897591	-4.12644	3.68426e-05	0.000802362	ASTRO
sycp1	8.89425	-6.95794	1.68745	-4.12333	3.73428e-05	0.000812022	ASTRO
nrp1b	32.9564	1.12227	0.27228	4.12173	3.76038e-05	0.000816458	ASTRO
LOC125804967	7.5154	-2.1391	0.519046	-4.12121	3.76887e-05	0.000817064	ASTRO
lipt2	2.55524	-4.86593	1.18249	-4.11498	3.87208e-05	0.000838171	ASTRO
LOC103025262	19.7925	-1.01042	0.245611	-4.11388	3.89058e-05	0.000840906	ASTRO
neurl1aa	6.69264	-2.03717	0.495531	-4.1111	3.93786e-05	0.000849843	ASTRO
slc40a1	9.5998	-1.56286	0.380252	-4.11007	3.95533e-05	0.000852328	ASTRO
cldn15lb	7.65094	3.27791	0.797663	4.10939	3.96714e-05	0.000853591	ASTRO
rps3	5.35732	-2.37934	0.579766	-4.10397	4.06127e-05	0.000872533	ASTRO
LOC111195810	5.91839	1.93693	0.472081	4.10295	4.07908e-05	0.000875048	ASTRO
tagapb	4.4044	2.43101	0.59266	4.10185	4.09852e-05	0.000877904	ASTRO
foxo6a	5.67871	-2.252	0.549886	-4.09541	4.21429e-05	0.000901354	ASTRO
elfn1a	26.6478	-2.17804	0.532072	-4.09351	4.24888e-05	0.000907399	ASTRO
LOC103038064	16.9017	1.04155	0.254668	4.08981	4.31722e-05	0.000920621	ASTRO
shisa9b	6.9067	-1.98647	0.486082	-4.08669	4.37565e-05	0.000930138	ASTRO
flt1	7.5731	-1.8325	0.448426	-4.08651	4.3791e-05	0.000930138	ASTRO
LOC103033149	2.94335	-3.44214	0.842343	-4.08639	4.38132e-05	0.000930138	ASTRO
tmem71	13.2957	-1.22459	0.299783	-4.08492	4.40917e-05	0.000934666	ASTRO
LOC103026930	16.8297	-1.75271	0.429115	-4.08448	4.4176e-05	0.00093507	ASTRO
LOC125786751	3.74388	-2.82905	0.693258	-4.0808	4.48812e-05	0.000948595	ASTRO
kansl1l	8.37358	-1.37494	0.337058	-4.07923	4.51845e-05	0.0009536	ASTRO
LOC103026725	32.3321	1.02528	0.251532	4.07615	4.57883e-05	0.00096366	ASTRO
LOC111191753	2.90291	-4.90592	1.20362	-4.07597	4.58238e-05	0.00096366	ASTRO
LOC103021625	3.7238	-5.32606	1.30676	-4.07577	4.58629e-05	0.00096366	ASTRO
fabp4a	9.17529	-2.08268	0.511285	-4.07342	4.63269e-05	0.000971982	ASTRO
supt6h	17.716	1.17965	0.289699	4.07197	4.66168e-05	0.000976635	ASTRO
hp	5.5355	-1.97099	0.484221	-4.07043	4.6927e-05	0.0009817	ASTRO
tmem63a	14.3268	-1.09327	0.26861	-4.07009	4.69957e-05	0.000981703	ASTRO
htr4	27.4465	1.09931	0.27033	4.06653	4.77183e-05	0.000993901	ASTRO
LOC103043360	6.44685	-2.09796	0.516155	-4.06459	4.81169e-05	0.00100075	ASTRO
lamp1b	11.6213	-1.9296	0.474972	-4.06256	4.85374e-05	0.00100612	ASTRO
adamts17	34.3746	1.44019	0.354523	4.06233	4.85861e-05	0.00100612	ASTRO
sclt1	6.36273	-2.36569	0.582764	-4.05942	4.9194e-05	0.00101724	ASTRO
eda	5.35461	-2.20277	0.542795	-4.0582	4.94525e-05	0.00102112	ASTRO
LOC125804600	2.96098	-3.18816	0.786371	-4.05428	5.02898e-05	0.00103691	ASTRO
LOC125781195	48.4226	1.37576	0.33954	4.05182	5.08207e-05	0.00104635	ASTRO
gli2a	11.7386	1.38021	0.340704	4.05107	5.09844e-05	0.00104822	ASTRO
her12	2.84814	-3.46705	0.856108	-4.04978	5.12654e-05	0.00105248	ASTRO
dip2ca	32.6891	-1.09882	0.271617	-4.04549	5.2214e-05	0.00107042	ASTRO
prodhb	9.63333	-1.72902	0.427798	-4.04167	5.30718e-05	0.00108646	ASTRO
ano3	3.0836	-3.4428	0.852114	-4.04031	5.33809e-05	0.00109122	ASTRO
clstn2a	31.3671	-1.72502	0.427065	-4.03924	5.3624e-05	0.00109463	ASTRO
si:dkey-3n22.9	2.96159	-5.36675	1.32903	-4.0381	5.38852e-05	0.00109792	ASTRO
clta	5.33114	-2.24255	0.555593	-4.03632	5.42959e-05	0.00110363	ASTRO
slc39a6	4.61595	-2.12989	0.527931	-4.03442	5.4738e-05	0.00111104	ASTRO
fgd5a	11.166	-1.78836	0.443598	-4.03149	5.54242e-05	0.00112229	ASTRO
ak5	5.93826	-1.93414	0.47977	-4.03139	5.54487e-05	0.00112229	ASTRO
ppm1ba	14.3561	1.25995	0.31257	4.03093	5.55575e-05	0.0011229	ASTRO
cacng2a	56.8079	1.22749	0.304556	4.03043	5.56751e-05	0.00112303	ASTRO
LOC125787359	9.24927	-2.32045	0.57576	-4.03024	5.57205e-05	0.00112303	ASTRO
igf2b	17.3358	-1.21908	0.30255	-4.02936	5.59294e-05	0.00112566	ASTRO
kalrnb	5.81791	-2.94616	0.732338	-4.02295	5.74733e-05	0.00115349	ASTRO
LOC103031034	3.44241	-3.54154	0.880717	-4.0212	5.7903e-05	0.00116049	ASTRO
rcn3	2.78115	-2.69428	0.670674	-4.01727	5.88768e-05	0.00117836	ASTRO
c2h11orf96	11.5308	1.33765	0.333092	4.01585	5.92331e-05	0.00118384	ASTRO
LOC103036415	2.594	-3.97132	0.989255	-4.01446	5.95828e-05	0.00118917	ASTRO
mapk6	39.9702	-1.59392	0.397251	-4.01238	6.01097e-05	0.00119801	ASTRO
ptprea	9.67109	-1.85954	0.463651	-4.01064	6.05534e-05	0.00120518	ASTRO
doc2b	16.8302	-2.13859	0.533365	-4.00961	6.08187e-05	0.00120727	ASTRO
baiap2b	12.5586	2.03512	0.507887	4.00703	6.14875e-05	0.00121727	ASTRO
csmd3a	30.2591	-3.68931	0.920721	-4.00698	6.15007e-05	0.00121727	ASTRO
vps29	4.95237	-2.18618	0.545878	-4.00489	6.20476e-05	0.0012264	ASTRO
ahnak	46.6792	-1.76735	0.44164	-4.00178	6.28679e-05	0.0012392	ASTRO
LOC125804692	2.46016	-4.82231	1.20556	-4.00006	6.33271e-05	0.00124483	ASTRO
tmem59	11.8402	-1.84106	0.461121	-3.99257	6.53602e-05	0.00128127	ASTRO
nbl1	8.59171	-1.79721	0.450324	-3.99094	6.58127e-05	0.00128838	ASTRO
LOC103035489	7.81518	-1.66125	0.416698	-3.9867	6.69982e-05	0.0013098	ASTRO
LOC103037871	3.36994	-4.8264	1.21078	-3.98619	6.71429e-05	0.00131084	ASTRO
LOC103045646	7.32559	-1.61355	0.404867	-3.98539	6.73691e-05	0.00131275	ASTRO
si:ch211-39i22.1	4.7216	-2.68267	0.673158	-3.9852	6.74237e-05	0.00131275	ASTRO
jcada	9.45069	-2.85314	0.716036	-3.98464	6.75838e-05	0.00131408	ASTRO
ddhd1a	10.4754	1.27167	0.319373	3.98178	6.84015e-05	0.00132818	ASTRO
LOC103027672	2.37449	-4.28578	1.07798	-3.97574	7.01609e-05	0.0013605	ASTRO
LOC111190415	10.5295	-1.28626	0.323874	-3.97148	7.1426e-05	0.00138316	ASTRO
LOC103034830	2.52198	-2.95325	0.743992	-3.96946	7.20352e-05	0.00139307	ASTRO
LOC125780395	3.72801	-3.06106	0.771709	-3.9666	7.29056e-05	0.00140638	ASTRO
fli1	14.3368	-1.73141	0.436501	-3.96655	7.29198e-05	0.00140638	ASTRO
cacna2d2a	8.40494	-2.32078	0.585377	-3.9646	7.35191e-05	0.00141603	ASTRO
LOC103028180	5.0099	-2.86516	0.722864	-3.96362	7.38221e-05	0.00141996	ASTRO
LOC111194747	11.3579	-2.90467	0.733771	-3.95855	7.54054e-05	0.00144653	ASTRO
fgf9	2.8996	-5.00552	1.2652	-3.95632	7.61136e-05	0.00145622	ASTRO
rfx2	20.8502	1.04286	0.263671	3.95515	7.64854e-05	0.00146138	ASTRO
vav2	58.1197	-1.04941	0.265375	-3.95443	7.6716e-05	0.00146253	ASTRO
si:dkey-103j14.5	26.4302	1.51453	0.383021	3.95417	7.68011e-05	0.00146253	ASTRO
dst	30.3713	-1.57239	0.397677	-3.95394	7.68734e-05	0.00146253	ASTRO
LOC103034074	2.42759	-4.6976	1.18816	-3.95367	7.69617e-05	0.00146253	ASTRO
kcnk9	7.23613	-3.38174	0.855406	-3.95338	7.7056e-05	0.00146253	ASTRO
hspa5	8.35353	-1.49496	0.378217	-3.95265	7.72914e-05	0.00146506	ASTRO
klf11a	4.89461	-2.10223	0.531954	-3.95191	7.75314e-05	0.00146767	ASTRO
LOC125801106	2.19993	-4.19422	1.0621	-3.94901	7.84765e-05	0.0014836	ASTRO
LOC103033885	7.74983	1.49823	0.379459	3.94833	7.86997e-05	0.00148586	ASTRO
LOC103038790	10.5173	-1.59678	0.404643	-3.94615	7.94186e-05	0.00149746	ASTRO
armc8	17.477	-2.48085	0.62888	-3.94487	7.98448e-05	0.00150183	ASTRO
si:ch211-106h11.3	3.35092	-2.63273	0.667429	-3.94458	7.99386e-05	0.00150183	ASTRO
dntt	3.25515	3.88875	0.985864	3.94451	7.99649e-05	0.00150183	ASTRO
LOC103031359	9.02757	1.3579	0.344344	3.94343	8.03242e-05	0.00150661	ASTRO
bhlhe41	4.875	-2.32673	0.590466	-3.9405	8.13134e-05	0.00151919	ASTRO
LOC111188515	2.84778	-5.3952	1.36961	-3.93922	8.17459e-05	0.0015233	ASTRO
kiaa0825	21.5111	1.08827	0.276308	3.93859	8.19607e-05	0.00152532	ASTRO
crabp1a	17.7933	-1.47708	0.375157	-3.93724	8.2423e-05	0.00153193	ASTRO
LOC103031622	13.719	-1.85941	0.472524	-3.93506	8.31763e-05	0.00154393	ASTRO
palm1b	2.91672	-3.43005	0.872967	-3.92919	8.52324e-05	0.00157801	ASTRO
LOC103045750	3.13768	-3.08508	0.785327	-3.92841	8.5511e-05	0.00158062	ASTRO
ciarta	2.5962	-3.47623	0.88495	-3.92817	8.55939e-05	0.00158062	ASTRO
LOC125802162	3.2701	-3.50505	0.892426	-3.92756	8.58128e-05	0.00158262	ASTRO
cadpsa	6.40271	-2.9024	0.740395	-3.92008	8.85213e-05	0.00163047	ASTRO
fam174b	3.34983	-2.70167	0.689636	-3.91753	8.94605e-05	0.00164545	ASTRO
LOC111196208	4.11149	-2.05255	0.523976	-3.91725	8.95637e-05	0.00164545	ASTRO
dusp8a	7.07744	-2.58574	0.660228	-3.91643	8.98691e-05	0.00164894	ASTRO
si:ch211-220f16.2	23.1751	-1.3158	0.336042	-3.91558	9.01869e-05	0.00165266	ASTRO
h3f3d	8.08511	-1.58919	0.405945	-3.91479	9.04842e-05	0.00165599	ASTRO
lzts2a	23.7382	-1.30675	0.333892	-3.9137	9.08944e-05	0.00166103	ASTRO
rpl13a	4.42421	-2.01964	0.516077	-3.91344	9.09916e-05	0.00166103	ASTRO
xpr1a	51.2807	-1.01945	0.26056	-3.91254	9.13288e-05	0.00166507	ASTRO
st6galnac3	8.24913	-1.56152	0.399137	-3.91224	9.14455e-05	0.00166507	ASTRO
LOC125803031	2.27097	-3.76274	0.961937	-3.91163	9.16758e-05	0.00166715	ASTRO
LOC103028185	2.72208	-5.19893	1.32921	-3.91128	9.1809e-05	0.00166746	ASTRO
LOC103042016	2.56359	-5.31192	1.35905	-3.90855	9.28515e-05	0.00168254	ASTRO
LOC103030398	4.56311	-3.25643	0.833277	-3.90797	9.30732e-05	0.00168254	ASTRO
zgc:65811	9.78346	-1.77857	0.455124	-3.90787	9.31147e-05	0.00168254	ASTRO
metap2b	7.14152	-1.92702	0.493113	-3.90787	9.31148e-05	0.00168254	ASTRO
LOC103041643	77.4268	1.00847	0.258081	3.90758	9.32264e-05	0.00168254	ASTRO
cfap43	2.34067	-3.50043	0.8959	-3.90716	9.33871e-05	0.00168332	ASTRO
LOC103046496	5.32138	-1.91259	0.489591	-3.9065	9.36436e-05	0.00168404	ASTRO
LOC103030003	4.67501	-3.89127	0.996114	-3.90645	9.36623e-05	0.00168404	ASTRO
LOC125787157	8.52521	-1.98001	0.5073	-3.90302	9.49983e-05	0.00170306	ASTRO
scube2	2.98469	-3.46254	0.887195	-3.9028	9.50867e-05	0.00170306	ASTRO
birc7	6.69853	-1.43217	0.366986	-3.90252	9.51957e-05	0.00170306	ASTRO
LOC125805066	2.41058	-4.23396	1.08542	-3.90076	9.58919e-05	0.00171338	ASTRO
LOC125804695	33.7846	-1.12224	0.288112	-3.89514	9.81407e-05	0.00175104	ASTRO
rpl27	3.93597	-2.47321	0.63499	-3.89489	9.82438e-05	0.00175104	ASTRO
gdpd5b	4.55185	-2.7459	0.705124	-3.89421	9.85195e-05	0.00175377	ASTRO
lemd1	15.6342	1.1282	0.289878	3.892	9.94232e-05	0.00176329	ASTRO
LOC125804041	2.34386	-4.32265	1.11091	-3.89109	9.97956e-05	0.00176754	ASTRO
LOC103045884	3.43938	-3.5557	0.914026	-3.89015	0.000100181	0.00177015	ASTRO
jam2a	3.15072	-2.37689	0.611983	-3.88392	0.000102787	0.00181396	ASTRO
ccdc83	4.68168	-1.93201	0.49755	-3.88305	0.000103154	0.00181821	ASTRO
calm2b	4.7776	-2.07117	0.533489	-3.8823	0.000103472	0.00182157	ASTRO
clec11a	10.3751	1.72575	0.444757	3.88021	0.000104365	0.00183502	ASTRO
prdx4	7.86811	-1.78135	0.459146	-3.8797	0.000104587	0.00183669	ASTRO
anpeplb	2.2813	-3.58283	0.923872	-3.87806	0.000105294	0.00184683	ASTRO
LOC103044112	12.6794	-2.36152	0.609108	-3.877	0.000105751	0.00185031	ASTRO
LOC125799072	28.4423	-1.81035	0.467074	-3.87595	0.00010621	0.00185587	ASTRO
kcnc4	3.61804	-3.59026	0.926426	-3.87538	0.000106457	0.00185587	ASTRO
LOC103025495	18.7453	2.19636	0.566921	3.8742	0.000106976	0.00186265	ASTRO
mfsd1l	9.66062	-1.60814	0.415142	-3.87371	0.00010719	0.00186308	ASTRO
LOC125787727	3.37345	-2.70927	0.699429	-3.87355	0.00010726	0.00186308	ASTRO
trim35-12	2.97155	-4.69434	1.2123	-3.87227	0.000107827	0.00187066	ASTRO
pld5	4.86992	2.0153	0.5209	3.86889	0.000109333	0.00189449	ASTRO
LOC125802329	7.84057	-1.44517	0.37359	-3.86834	0.000109578	0.00189644	ASTRO
camkva	2.52948	-3.71912	0.962033	-3.8659	0.000110681	0.00191322	ASTRO
tbc1d9	6.47639	-1.70673	0.441617	-3.86473	0.000111213	0.00192009	ASTRO
si:dkey-162b23.4	7.82975	-1.53828	0.398182	-3.86326	0.000111883	0.00192935	ASTRO
malrd1	3.53732	-2.5241	0.653602	-3.86183	0.00011254	0.00193835	ASTRO
tmsb1	7.42083	-2.06262	0.534247	-3.8608	0.000113016	0.0019442	ASTRO
ttn.1	2.52467	-3.76429	0.975265	-3.85976	0.000113497	0.00195013	ASTRO
rps26	2.73257	-3.43471	0.890087	-3.85885	0.000113922	0.00195349	ASTRO
rab4a	5.16783	-2.67572	0.693416	-3.85876	0.000113965	0.00195349	ASTRO
LOC125786917	3.89049	-2.35646	0.610826	-3.85782	0.000114401	0.00195863	ASTRO
ak7a	4.78102	2.39535	0.621083	3.85674	0.000114911	0.001965	ASTRO
si:ch211-51h4.2	2.466	-4.64098	1.20611	-3.84789	0.000119139	0.00203003	ASTRO
LOC103029679	157.213	-1.16605	0.303101	-3.84705	0.000119547	0.00203457	ASTRO
fbxo25	13.4639	-1.61481	0.420555	-3.83971	0.000123178	0.00209387	ASTRO
laynb	7.48837	1.79234	0.466846	3.83926	0.000123405	0.00209525	ASTRO
LOC125781049	9.96368	-1.32278	0.344808	-3.83628	0.000124914	0.00211658	ASTRO
LOC125785743	7.16656	-1.84047	0.479765	-3.83619	0.000124956	0.00211658	ASTRO
LOC103044187	7.82884	-1.67141	0.436003	-3.83349	0.000126336	0.00213376	ASTRO
fam184aa	2.41235	-3.20595	0.836335	-3.83334	0.000126417	0.00213376	ASTRO
gphnb	5.43312	-2.65458	0.692724	-3.83209	0.000127057	0.00214203	ASTRO
cldc1	3.51386	-2.61575	0.683207	-3.82863	0.000128857	0.00216983	ASTRO
si:cabz01007802.1	7.17312	2.69746	0.705264	3.82475	0.000130905	0.00219914	ASTRO
LOC125784388	2.35808	-5.10415	1.33484	-3.8238	0.000131412	0.00220338	ASTRO
LOC103029416	8.60018	-2.0103	0.525749	-3.8237	0.000131465	0.00220338	ASTRO
slco2a1	11.9027	-2.3095	0.60409	-3.82311	0.000131778	0.00220606	ASTRO
LOC125785918	2.46805	-3.32315	0.869684	-3.8211	0.00013286	0.00221897	ASTRO
gria1a	4.04987	-3.12453	0.817832	-3.8205	0.000133182	0.00222177	ASTRO
csf1b	2.2784	-3.14757	0.824566	-3.81725	0.000134949	0.00224601	ASTRO
ncoa4	5.98554	-1.73214	0.454045	-3.81491	0.000136232	0.00226368	ASTRO
LOC111190059	6.07952	-1.80085	0.472077	-3.81474	0.000136327	0.00226368	ASTRO
LOC103042532	19.6929	-1.66733	0.437217	-3.81352	0.000137004	0.0022698	ASTRO
ctnnd2a	24.5043	-1.89251	0.496265	-3.8135	0.000137012	0.0022698	ASTRO
scube1	7.98729	-2.35623	0.618022	-3.81253	0.000137554	0.00227616	ASTRO
LOC103027496	2.40194	-3.39461	0.890514	-3.81197	0.000137865	0.00227867	ASTRO
zmp:0000000936	4.79872	-1.85047	0.485681	-3.81005	0.000138937	0.00229374	ASTRO
LOC125799038	6.60056	-2.74282	0.720257	-3.80811	0.000140034	0.0023039	ASTRO
LOC103029360	9.8052	-1.41981	0.372838	-3.80811	0.000140035	0.0023039	ASTRO
luzp1	11.4339	-1.34433	0.353332	-3.80474	0.000141956	0.00233283	ASTRO
LOC125783645	5.62111	-1.92553	0.506245	-3.80355	0.000142637	0.00234133	ASTRO
gabrb2a	20.8347	-2.2318	0.58701	-3.80198	0.000143546	0.00235088	ASTRO
epha6	3.47707	-2.78581	0.732832	-3.80143	0.000143861	0.00235335	ASTRO
LOC103025029	3.40835	-5.36615	1.41216	-3.79997	0.000144716	0.00236463	ASTRO
ppiaa	4.81929	-2.15773	0.56898	-3.79227	0.000149276	0.00243636	ASTRO
oca2	4.40941	-4.28674	1.1314	-3.78889	0.000151323	0.00246695	ASTRO
oprd1a	3.88222	-4.08565	1.07858	-3.78799	0.000151871	0.00247307	ASTRO
col12a1a	16.1653	-2.56513	0.677516	-3.78608	0.000153042	0.00248812	ASTRO
LOC125801385	4.64592	-2.08162	0.549832	-3.78592	0.000153141	0.00248812	ASTRO
LOC125796840	1.96501	-4.50716	1.19087	-3.78476	0.000153857	0.00249409	ASTRO
ankef1b	3.35461	-2.46453	0.651317	-3.78391	0.000154382	0.00249695	ASTRO
LOC103024790	11.4139	-1.96448	0.519248	-3.78332	0.00015475	0.00250007	ASTRO
LOC103033062	2.63345	-4.8429	1.28073	-3.78138	0.000155964	0.00251685	ASTRO
ahcyl2b	15.955	-1.25716	0.332693	-3.77873	0.000157628	0.00253799	ASTRO
irs1	26.7596	-1.34242	0.355378	-3.77743	0.000158456	0.00254846	ASTRO
fhit	14.2019	-1.1424	0.302492	-3.77663	0.000158963	0.00255374	ASTRO
LOC125799060	8.96116	-1.5599	0.413225	-3.77495	0.000160039	0.00256777	ASTRO
ksr2	5.34274	-2.13071	0.564469	-3.77471	0.000160195	0.00256777	ASTRO
ttyh2l	7.61308	-1.60741	0.426024	-3.77305	0.000161263	0.002582	ASTRO
ppp4r4	6.30764	1.46856	0.389381	3.77153	0.000162252	0.00259494	ASTRO
LOC125801582	2.41356	-3.17674	0.842504	-3.7706	0.000162858	0.00260001	ASTRO
LOC103025951	17.3142	-2.06048	0.546477	-3.77048	0.000162931	0.00260001	ASTRO
LOC103039899	2.90321	-4.98219	1.32204	-3.76857	0.000164187	0.00261713	ASTRO
LOC125805023	2.1312	-3.32848	0.883605	-3.76693	0.000165267	0.00263142	ASTRO
ssr4	3.78824	-2.79693	0.743143	-3.76365	0.000167454	0.00266328	ASTRO
plpp4	11.8992	-1.93395	0.513947	-3.76293	0.000167932	0.00266496	ASTRO
LOC111191622	8.46571	-1.55306	0.412879	-3.76154	0.000168867	0.00267499	ASTRO
nup133	2.21965	-3.21816	0.85559	-3.76134	0.000169008	0.00267499	ASTRO
rps15a	5.85141	-1.79291	0.476691	-3.76117	0.000169123	0.00267499	ASTRO
trim36	69.2607	-1.0582	0.281398	-3.7605	0.000169572	0.00267913	ASTRO
LOC125780639	2.52028	4.43914	1.18123	3.75808	0.000171223	0.00269951	ASTRO
LOC125787327	2.52122	-5.15835	1.37261	-3.75806	0.000171239	0.00269951	ASTRO
sarm1	3.14435	-2.42523	0.646229	-3.7529	0.0001748	0.00274659	ASTRO
LOC111196296	2.44899	-3.30911	0.882585	-3.74934	0.000177299	0.0027828	ASTRO
tenm1	11.0857	-1.67945	0.448192	-3.74717	0.000178843	0.00279847	ASTRO
adamtsl4	15.2299	-1.49089	0.397878	-3.74711	0.000178883	0.00279847	ASTRO
dcn	2.69525	-3.01507	0.804833	-3.7462	0.000179532	0.00280556	ASTRO
calcr	4.70792	-2.64792	0.707302	-3.7437	0.000181333	0.00282683	ASTRO
LOC125782198	12.3411	-1.33383	0.356308	-3.74348	0.000181485	0.00282683	ASTRO
mcf2a	2.65143	-3.62661	0.969415	-3.74103	0.000183269	0.00285151	ASTRO
LOC103038587	4.17248	-2.55227	0.682681	-3.73859	0.000185055	0.00287619	ASTRO
LOC111192877	1.8647	-4.02555	1.0774	-3.73637	0.000186698	0.00289543	ASTRO
ablim3	4.92427	-2.76651	0.741006	-3.73345	0.000188874	0.00292285	ASTRO
LOC125799257	5.92334	-2.70977	0.726016	-3.73238	0.000189677	0.00293211	ASTRO
LOC103044018	11.6128	-1.58488	0.424693	-3.73182	0.000190105	0.00293434	ASTRO
LOC103043407	26.9759	1.22894	0.329403	3.73082	0.000190859	0.00294087	ASTRO
sulf2a	24.046	1.14215	0.306195	3.73013	0.000191379	0.00294571	ASTRO
ano5a	13.7515	-1.02103	0.273771	-3.72951	0.000191854	0.00294986	ASTRO
LOC125804584	4.43101	-2.12573	0.570068	-3.7289	0.000192317	0.00295381	ASTRO
crybg1a	20.1925	-1.29746	0.348004	-3.72829	0.000192781	0.00295776	ASTRO
LOC125784395	11.0049	-2.50728	0.672743	-3.72695	0.000193812	0.0029704	ASTRO
LOC125801199	3.09128	-2.40703	0.646427	-3.72359	0.00019641	0.003007	ASTRO
gas7b	18.5387	1.05593	0.283721	3.72172	0.000197871	0.00302615	ASTRO
LOC103041260	11.1475	1.26631	0.34028	3.72138	0.000198141	0.00302703	ASTRO
cry1a	20.0806	-1.154	0.310325	-3.71869	0.00020026	0.00305616	ASTRO
pdia6	3.65716	-2.50661	0.674356	-3.71705	0.000201564	0.00307278	ASTRO
pdzrn3b	36.2167	-1.22361	0.329315	-3.71563	0.0002027	0.00308681	ASTRO
ccdc141	2.59675	-3.45777	0.930777	-3.71493	0.000203258	0.00308966	ASTRO
musk	3.06287	-2.6958	0.725721	-3.71465	0.000203484	0.00308966	ASTRO
map2	60.8801	1.03095	0.277542	3.71459	0.000203534	0.00308966	ASTRO
LOC125781031	2.91304	-3.07558	0.828089	-3.71407	0.000203951	0.00309044	ASTRO
ehbp1l1b	14.9109	-1.13678	0.30608	-3.71399	0.000204016	0.00309044	ASTRO
ampd2b	2.03036	-4.11131	1.10724	-3.7131	0.000204733	0.00309476	ASTRO
c7a	4.03395	-2.26866	0.611127	-3.71225	0.000205421	0.00310188	ASTRO
npr1a	3.00226	-2.90142	0.782122	-3.70968	0.000207525	0.00313035	ASTRO
LOC103026471	8.71978	-1.35404	0.365506	-3.70456	0.00021176	0.00317996	ASTRO
ppp1r13l	6.47535	-1.54731	0.417797	-3.7035	0.000212644	0.00318345	ASTRO
saraf	3.43859	-2.35831	0.636792	-3.70342	0.000212711	0.00318345	ASTRO
LOC103043334	7.89719	-1.88404	0.508783	-3.70304	0.000213032	0.00318345	ASTRO
pde4d	3.06284	-2.56031	0.69141	-3.70302	0.000213045	0.00318345	ASTRO
gpx4a	14.7092	-1.0524	0.284342	-3.7012	0.000214586	0.00320315	ASTRO
LOC103041335	20.5142	1.63271	0.44156	3.6976	0.000217651	0.00324214	ASTRO
LOC103032920	3.62342	-2.29341	0.6203	-3.69725	0.000217944	0.00324313	ASTRO
zgc:153704	3.09396	-3.51509	0.950799	-3.69699	0.000218173	0.00324318	ASTRO
LOC111194324	3.23875	-2.54927	0.689627	-3.69658	0.00021852	0.00324496	ASTRO
cxxc5b	8.91756	1.49097	0.403774	3.6926	0.000221976	0.00328948	ASTRO
sparc	13.015	-1.28414	0.347849	-3.69165	0.000222805	0.00329835	ASTRO
stk10	6.73872	-1.8601	0.503918	-3.69128	0.000223127	0.00329843	ASTRO
LOC111193532	4.023	-2.23598	0.605844	-3.69069	0.000223644	0.00330054	ASTRO
LOC111189958	2.10916	-3.63958	0.986521	-3.6893	0.000224869	0.0033152	ASTRO
LOC125789924	1.86451	-4.01178	1.08752	-3.68891	0.000225214	0.00331688	ASTRO
LOC125782162	5.81006	-1.79824	0.487705	-3.68716	0.000226773	0.0033364	ASTRO
si:dkey-9k7.3	2.86848	-2.63722	0.715318	-3.68679	0.000227104	0.00333785	ASTRO
LOC107196840	2.80117	-3.25894	0.884305	-3.68532	0.000228417	0.00335189	ASTRO
ubxn2a	9.07405	-1.80581	0.490086	-3.68467	0.000228995	0.00335189	ASTRO
sulf2b	83.0018	-1.05317	0.285862	-3.6842	0.00022942	0.00335468	ASTRO
ap2m1b	12.5811	1.13477	0.308299	3.68075	0.000232547	0.00339694	ASTRO
lmod2a	5.06074	-1.96293	0.533507	-3.67929	0.00023388	0.00341294	ASTRO
asrgl1	2.21831	-3.38675	0.920618	-3.67878	0.000234356	0.00341639	ASTRO
dbn1	21.7446	-1.10188	0.299647	-3.67726	0.000235752	0.00343326	ASTRO
hsf2	2.9406	-2.77821	0.755724	-3.67622	0.000236711	0.00344373	ASTRO
hspa12a	10.7624	1.37685	0.374568	3.67585	0.000237061	0.00344532	ASTRO
pnrc2	9.79148	-1.45367	0.395687	-3.67378	0.000238984	0.00346975	ASTRO
si:dkeyp-77h1.4	3.18392	-2.97174	0.809039	-3.67317	0.000239562	0.00347462	ASTRO
mb	2.93786	-5.0754	1.38238	-3.67149	0.000241142	0.003494	ASTRO
LOC107197834	5.39415	-1.86921	0.509341	-3.66986	0.000242679	0.00350565	ASTRO
LOC111193850	9.26039	-1.64268	0.447613	-3.66986	0.00024268	0.00350565	ASTRO
tbkbp1	4.84731	-3.05969	0.834173	-3.66793	0.000244525	0.00352519	ASTRO
LOC103044075	5.12658	-2.67642	0.729961	-3.66653	0.000245867	0.00354098	ASTRO
dnm3a	2.7972	-2.66426	0.727187	-3.66379	0.000248512	0.0035719	ASTRO
slc30a1a	5.23389	-2.34279	0.639675	-3.66246	0.0002498	0.00358681	ASTRO
ctsba	12.4907	-1.32708	0.362417	-3.66174	0.000250511	0.00359341	ASTRO
tgfbi	2.98751	-3.32188	0.907617	-3.66	0.000252214	0.00361422	ASTRO
efnb1	12.6912	-1.52114	0.415751	-3.65878	0.000253423	0.00362793	ASTRO
fcf1	2.11084	-3.52284	0.963554	-3.65609	0.000256089	0.00366243	ASTRO
zgc:101744	6.48441	-1.67876	0.459312	-3.65495	0.000257227	0.00367206	ASTRO
LOC125799256	42.5307	-2.22361	0.60839	-3.65491	0.000257275	0.00367206	ASTRO
LOC111193533	9.46932	-1.3863	0.379366	-3.65427	0.000257917	0.00367756	ASTRO
LOC103031966	5.47528	-2.13464	0.584331	-3.65314	0.000259049	0.00369004	ASTRO
si:dkey-234i14.6	2.12549	-3.72989	1.02124	-3.65231	0.000259891	0.0036966	ASTRO
ccdc113	2.29507	-3.91236	1.07158	-3.65104	0.000261185	0.00370939	ASTRO
l1camb	4.10659	-2.35209	0.644334	-3.65043	0.000261804	0.00371447	ASTRO
LOC125799438	3.90529	2.63206	0.721088	3.65012	0.000262113	0.00371447	ASTRO
LOC125782231	21.064	-1.08111	0.296202	-3.64992	0.00026232	0.00371447	ASTRO
hmgb2a	6.17456	-1.60282	0.439472	-3.64715	0.000265162	0.00374361	ASTRO
cdc42	10.2928	-1.52047	0.417142	-3.64496	0.000267434	0.00377198	ASTRO
LOC103023667	7.11769	-1.56052	0.428323	-3.64332	0.000269144	0.00379155	ASTRO
lratd2b	4.75369	-2.02988	0.557207	-3.64296	0.000269517	0.00379155	ASTRO
lrrc75bb	2.62779	-3.37336	0.926016	-3.64287	0.000269615	0.00379155	ASTRO
si:dkey-8e10.3	20.5821	-1.22086	0.335183	-3.64235	0.000270156	0.00379543	ASTRO
LOC125782453	2.32771	-3.41999	0.939094	-3.64179	0.000270746	0.00379999	ASTRO
tprn	12.01	1.23054	0.337997	3.64068	0.000271922	0.00381276	ASTRO
LOC125801723	16.9199	-1.23793	0.340101	-3.6399	0.000272742	0.00382052	ASTRO
sbk1	23.8137	1.71875	0.472364	3.63861	0.000274116	0.00383602	ASTRO
nipal3	5.61938	-1.88645	0.518678	-3.63703	0.000275802	0.0038542	ASTRO
tubb4b	4.02175	-2.3773	0.653753	-3.63639	0.000276482	0.00385783	ASTRO
slc27a1b	17.0611	1.11496	0.306811	3.63405	0.00027901	0.00388546	ASTRO
cdc42ep1b	3.26369	-2.3932	0.658636	-3.63357	0.000279524	0.00388546	ASTRO
LOC103034334	5.52308	-1.88933	0.519967	-3.63355	0.000279547	0.00388546	ASTRO
rpl36a	5.57553	-2.09001	0.575247	-3.63325	0.000279879	0.0038863	ASTRO
cita	18.0221	-1.37916	0.379968	-3.62968	0.000283772	0.00393274	ASTRO
LOC103024154	4.93199	2.1837	0.602102	3.6268	0.000286956	0.00397302	ASTRO
arhgef4	8.14345	-1.45449	0.4014	-3.62353	0.000290604	0.0040167	ASTRO
evlb	3.47096	-2.78026	0.767292	-3.62348	0.000290671	0.0040167	ASTRO
adgrg7.1	11.0488	-1.99079	0.549501	-3.62291	0.000291311	0.00402166	ASTRO
LOC111197153	3.80145	2.68942	0.7426	3.62163	0.000292752	0.00403766	ASTRO
ggt5b	20.4969	-1.19019	0.328736	-3.62051	0.000294019	0.00405125	ASTRO
runx2a	4.04296	-1.89805	0.524518	-3.61866	0.000296137	0.00407651	ASTRO
LOC103022347	7.12947	-1.40687	0.388825	-3.61827	0.000296583	0.00407873	ASTRO
polr3a	7.39122	1.33486	0.368988	3.61762	0.000297328	0.00408505	ASTRO
LOC103033058	5.24093	2.29016	0.633312	3.61617	0.000298996	0.00410404	ASTRO
cryba1b	2.27699	-5.01675	1.38864	-3.61271	0.000303017	0.00415157	ASTRO
trim2a	4.6631	-1.88305	0.521233	-3.61269	0.000303038	0.00415157	ASTRO
znf410	6.10583	-1.4488	0.401243	-3.61078	0.000305272	0.00417817	ASTRO
LOC103023975	11.3879	1.20553	0.333926	3.61017	0.000305998	0.00418411	ASTRO
znf362a	13.6802	-1.58668	0.439621	-3.6092	0.000307143	0.00419577	ASTRO
inavaa	3.99748	2.09645	0.581117	3.60762	0.000309018	0.00421672	ASTRO
LOC103023841	5.94809	-1.75315	0.485985	-3.60741	0.000309265	0.00421672	ASTRO
LOC103030382	4.17589	-2.2417	0.622017	-3.60392	0.000313449	0.00426564	ASTRO
stc1	41.1095	1.21179	0.336396	3.60227	0.000315453	0.00428885	ASTRO
rps8a	6.63488	-1.94698	0.54065	-3.60117	0.000316783	0.00429877	ASTRO
LOC125804863	2.26295	-3.11839	0.866291	-3.5997	0.00031858	0.00431454	ASTRO
LOC103046192	5.15075	-1.799	0.499793	-3.59948	0.000318849	0.00431454	ASTRO
mrps31	7.44498	-1.63173	0.453954	-3.59448	0.000325046	0.00439327	ASTRO
daam1a	8.57124	-1.38002	0.383948	-3.59429	0.00032528	0.00439327	ASTRO
tubb5	2.90692	-2.96926	0.82638	-3.59309	0.000326773	0.00440553	ASTRO
slc25a22a	7.54593	-1.83153	0.509739	-3.59307	0.000326803	0.00440553	ASTRO
tapbp.1	2.61217	-2.7594	0.768285	-3.59163	0.000328614	0.00442164	ASTRO
nrgna	2.95065	-2.86194	0.796916	-3.59127	0.000329074	0.00442367	ASTRO
rpl15	5.25737	-1.74248	0.485445	-3.58946	0.000331368	0.00444218	ASTRO
cry3b	16.6507	1.21294	0.337917	3.58945	0.000331381	0.00444218	ASTRO
LOC111195217	6.31435	1.43255	0.39921	3.58846	0.000332633	0.00445268	ASTRO
lrrc4.1	11.9563	-1.36281	0.379787	-3.58834	0.000332785	0.00445268	ASTRO
LOC125780406	4.88517	-2.6009	0.725419	-3.58538	0.000336589	0.00449517	ASTRO
dhrs13a.3	2.75091	-2.86083	0.798237	-3.58394	0.000338455	0.00451589	ASTRO
ephb4b	5.15218	-1.74511	0.487232	-3.58168	0.000341395	0.00455088	ASTRO
LOC111191297	4.41346	-2.43358	0.679878	-3.57943	0.000344342	0.0045859	ASTRO
mospd2	8.00355	-1.29777	0.362794	-3.57715	0.000347356	0.00461534	ASTRO
si:dkey-172j4.3	13.9778	-1.8165	0.507823	-3.57703	0.000347519	0.00461534	ASTRO
capn12	1.92022	-4.4601	1.24711	-3.57634	0.000348439	0.00462327	ASTRO
LOC125784464	3.39747	-2.11016	0.590802	-3.57168	0.000354698	0.00469762	ASTRO
LOC103030304	15.1244	-1.69716	0.475276	-3.57089	0.000355764	0.00470706	ASTRO
LOC103038044	2.57994	-2.80175	0.784659	-3.57066	0.000356083	0.00470706	ASTRO
mcama	17.1423	-1.80257	0.504896	-3.57018	0.000356742	0.00470728	ASTRO
pros1	12.595	-1.23933	0.347269	-3.56878	0.000358646	0.00472806	ASTRO
zgc:165603	18.5576	-1.7067	0.478398	-3.56753	0.000360361	0.0047463	ASTRO
scin	9.34393	-1.72311	0.483313	-3.56521	0.000363561	0.00477965	ASTRO
LOC103028344	11.121	-2.31616	0.650051	-3.56305	0.000366575	0.00481046	ASTRO
septin8a	13.9151	-1.7385	0.488251	-3.56067	0.000369912	0.00484981	ASTRO
thsd7aa	4.24451	-2.25373	0.633274	-3.55886	0.000372472	0.00487446	ASTRO
sez6b	20.1412	-2.0426	0.574081	-3.55803	0.000373651	0.00488246	ASTRO
slc16a9a	37.6252	-1.9865	0.558349	-3.55781	0.000373965	0.00488246	ASTRO
mapk10	51.3149	1.14063	0.320673	3.55698	0.000375149	0.00489162	ASTRO
caskin2	4.82075	-2.29329	0.645245	-3.55413	0.000379225	0.00493578	ASTRO
exoc3l1	1.99748	-3.53385	0.994899	-3.55197	0.000382362	0.00497209	ASTRO
pipox	3.21175	-2.06016	0.580169	-3.55097	0.000383821	0.00498653	ASTRO
b4galnt3b	2.56024	-2.73925	0.771461	-3.55073	0.000384168	0.00498653	ASTRO
itga6b	3.46709	-3.47848	0.97978	-3.55027	0.000384841	0.00499074	ASTRO
LOC111197130	4.44346	1.78256	0.502379	3.54824	0.000387813	0.00502473	ASTRO
cpt1b	13.1769	1.11613	0.314655	3.54717	0.000389397	0.00504071	ASTRO
LOC103037428	14.5766	-1.28947	0.363577	-3.54661	0.000390218	0.00504677	ASTRO
tafa3b	5.50871	-2.83306	0.798991	-3.5458	0.000391426	0.00505783	ASTRO
wnt7bb	3.36284	2.11133	0.595572	3.54504	0.000392549	0.00506777	ASTRO
ccdc30	15.6172	-1.09806	0.30978	-3.54465	0.000393141	0.00507084	ASTRO
znf536	78.1477	-1.39202	0.392901	-3.54292	0.000395717	0.0050949	ASTRO
axin2	13.1781	-1.04771	0.295775	-3.54224	0.000396745	0.00510354	ASTRO
LOC125780590	1.90289	4.16114	1.17532	3.54043	0.000399469	0.00513399	ASTRO
LOC103028847	38.1449	1.02206	0.288715	3.54003	0.000400076	0.00513718	ASTRO
slc6a16b	1.95888	-3.1301	0.884356	-3.53941	0.000401015	0.00514462	ASTRO
LOC111188788	5.12588	-1.87174	0.52889	-3.539	0.000401646	0.00514811	ASTRO
slc17a6b	5.26469	-2.1916	0.6195	-3.5377	0.000403633	0.00516896	ASTRO
jag2a	20.3486	-1.45027	0.41015	-3.53595	0.000406315	0.00519402	ASTRO
unc50	2.63617	-2.33099	0.659403	-3.535	0.000407768	0.00520794	ASTRO
kcnab2a	6.52649	-2.28969	0.648082	-3.53302	0.000410841	0.00524252	ASTRO
LOC125806063	6.09106	-2.42723	0.687332	-3.53138	0.000413393	0.00527039	ASTRO
LOC103033491	12.6514	-1.40267	0.397244	-3.531	0.000413999	0.00527343	ASTRO
fgf11a	7.77339	2.3763	0.673204	3.52984	0.000415814	0.00529184	ASTRO
klf2b	3.66559	-2.96947	0.84153	-3.52865	0.000417683	0.00531091	ASTRO
LOC107196800	15.1285	-2.32076	0.658138	-3.52625	0.000421489	0.00535455	ASTRO
mcf2l2	11.2365	-1.96032	0.556322	-3.52372	0.000425531	0.00540111	ASTRO
LOC103041601	3.02337	-2.25368	0.639802	-3.52246	0.000427567	0.00542215	ASTRO
ptpn22	2.26609	-2.50437	0.711439	-3.52015	0.000431309	0.00546477	ASTRO
plcd1a	4.49818	-1.82826	0.519619	-3.51847	0.000434039	0.00549265	ASTRO
idh3a	5.74671	1.60298	0.455891	3.51614	0.000437865	0.00553099	ASTRO
tacr1a	6.60989	-1.69211	0.481257	-3.51601	0.000438079	0.00553099	ASTRO
LOC111195404	3.67539	-2.33616	0.664479	-3.51578	0.000438469	0.00553104	ASTRO
LOC111192936	1.74083	-4.17566	1.18831	-3.51394	0.000441516	0.00556457	ASTRO
LOC103036602	3.06386	-2.89765	0.824903	-3.51271	0.000443554	0.00558535	ASTRO
LOC125802535	3.34808	-5.10362	1.45311	-3.5122	0.000444416	0.00559129	ASTRO
hk2	10.5569	-1.2235	0.348859	-3.50714	0.000452948	0.00568461	ASTRO
tatdn3	4.23194	-1.9719	0.562364	-3.50645	0.00045413	0.00568853	ASTRO
rpl10a	6.84239	-1.56327	0.446136	-3.50403	0.000458277	0.00573046	ASTRO
cdk15	3.0101	-2.57897	0.736075	-3.50368	0.000458869	0.00573286	ASTRO
LOC125804806	19.7294	-1.09184	0.31175	-3.5023	0.000461263	0.00574906	ASTRO
LOC103032132	33.0632	1.11177	0.317454	3.50213	0.000461548	0.00574906	ASTRO
tdrd1	5.18331	-1.87064	0.534162	-3.50201	0.000461771	0.00574906	ASTRO
LOC125802194	7.3072	-2.23733	0.639076	-3.50088	0.000463729	0.00576343	ASTRO
kcnh2b	16.2047	-2.36169	0.674743	-3.50014	0.00046502	0.00577446	ASTRO
klhdc8a	10.6442	1.15006	0.328671	3.49911	0.000466819	0.00579179	ASTRO
creb3l4	2.51997	-2.35462	0.673093	-3.49821	0.000468398	0.00580635	ASTRO
LOC103026307	2.38317	4.06761	1.16327	3.49671	0.000471033	0.00583122	ASTRO
fbxw8	3.83898	-2.00065	0.572168	-3.49661	0.000471218	0.00583122	ASTRO
LOC103026581	2.5396	-5.00511	1.43234	-3.49436	0.000475193	0.00587534	ASTRO
unc5b	3.63895	-2.95344	0.845329	-3.49383	0.000476136	0.00588158	ASTRO
rps12	4.09972	-1.93356	0.553454	-3.49362	0.000476519	0.00588158	ASTRO
LOC103029834	2.97953	-2.3506	0.673545	-3.48989	0.000483214	0.00594374	ASTRO
LOC103045952	2.88079	-3.70357	1.06156	-3.4888	0.000485193	0.00596297	ASTRO
LOC103037426	2.87054	-2.02389	0.580501	-3.48646	0.000489463	0.00601028	ASTRO
LOC125803763	1.80664	-4.32046	1.23944	-3.48582	0.000490623	0.00601937	ASTRO
ca12	6.12596	1.68986	0.484847	3.48535	0.000491494	0.0060249	ASTRO
LOC103044744	3.25149	-2.50222	0.718088	-3.48456	0.000492954	0.0060333	ASTRO
LOC125804811	3.9099	-2.20862	0.633837	-3.48452	0.000493021	0.0060333	ASTRO
LOC103029138	2.01047	-4.73189	1.35877	-3.48247	0.000496809	0.00607446	ASTRO
slc27a6	5.07076	1.76242	0.50614	3.48208	0.000497532	0.00607812	ASTRO
znf532	6.75338	1.48708	0.427129	3.48157	0.000498492	0.00608466	ASTRO
slco1d1	5.30161	-2.19545	0.630715	-3.48088	0.000499766	0.00609501	ASTRO
shoc2	4.75285	-1.80218	0.518728	-3.47423	0.000512329	0.00623761	ASTRO
elk4	8.24969	1.39849	0.402599	3.47365	0.00051343	0.00624571	ASTRO
LOC103027153	2.19254	-3.48759	1.00429	-3.47268	0.000515289	0.00626302	ASTRO
adra2c	3.3569	-4.73651	1.3643	-3.47176	0.000517061	0.00627922	ASTRO
LOC103036759	3.78371	-3.74375	1.07852	-3.47117	0.000518186	0.00628756	ASTRO
kcnn1b	2.27323	-3.10195	0.894351	-3.46838	0.000523606	0.00634794	ASTRO
mpzl3	2.5329	-2.85172	0.822424	-3.46746	0.000525399	0.00636429	ASTRO
pkp2	2.05323	-4.41221	1.27307	-3.46579	0.000528669	0.0063985	ASTRO
ba1l	24.8107	-2.01026	0.580454	-3.46325	0.000533683	0.00645373	ASTRO
rpl21	3.409	-2.11626	0.611303	-3.46188	0.000536419	0.00647671	ASTRO
zmat4a	14.3259	1.70322	0.491998	3.46184	0.000536487	0.00647671	ASTRO
LOC103034806	2.17806	-4.0452	1.1687	-3.46128	0.000537621	0.00648494	ASTRO
LOC125781128	1.8122	-4.1937	1.21176	-3.46083	0.000538504	0.00649013	ASTRO
ank1a	33.7648	-1.0843	0.313346	-3.46038	0.000539422	0.00649573	ASTRO
rps23	3.35544	-2.81553	0.814053	-3.45865	0.000542884	0.00652418	ASTRO
LOC103022594	1.92261	-4.6905	1.35628	-3.45836	0.000543474	0.00652418	ASTRO
tnmd	2.40476	-3.05527	0.883461	-3.4583	0.000543605	0.00652418	ASTRO
si:ch211-225b11.1	2.39147	-3.57676	1.03579	-3.45316	0.000554055	0.00663847	ASTRO
LOC107197078	4.33616	1.87345	0.542738	3.45185	0.000556762	0.00666533	ASTRO
LOC103040403	3.53781	-2.22507	0.644663	-3.45152	0.00055743	0.00666776	ASTRO
golga3	5.38764	-1.6975	0.491883	-3.45101	0.000558483	0.00667478	ASTRO
ehd2b	3.19933	-2.4958	0.723529	-3.44949	0.000561649	0.00670144	ASTRO
LOC111196947	1.70686	-4.70773	1.36563	-3.4473	0.000566221	0.00674968	ASTRO
eml5	4.38335	-1.8538	0.537784	-3.4471	0.000566634	0.00674968	ASTRO
pcolcea	3.40937	-3.25608	0.94512	-3.44515	0.000570737	0.0067929	ASTRO
nktr	14.6508	-1.20858	0.350846	-3.44477	0.000571546	0.00679689	ASTRO
acss2l	17.1439	1.48101	0.429974	3.44441	0.000572306	0.00679735	ASTRO
islr2	2.91097	-3.01536	0.875509	-3.44412	0.00057293	0.00679735	ASTRO
sesn4	10.0589	1.01118	0.293599	3.44408	0.000573008	0.00679735	ASTRO
col4a4	3.44215	-2.44794	0.710908	-3.4434	0.000574457	0.00680891	ASTRO
tcn2	4.62748	-1.63399	0.474765	-3.44168	0.000578106	0.00684075	ASTRO
LOC125782668	2.19059	4.29684	1.24852	3.44156	0.000578369	0.00684075	ASTRO
acsl1b	4.4147	-2.70377	0.785645	-3.44146	0.000578576	0.00684075	ASTRO
klf15	5.42928	-1.86135	0.540985	-3.44067	0.000580276	0.0068552	ASTRO
sync	2.69387	2.33837	0.679835	3.43961	0.00058255	0.0068764	ASTRO
LOC125781175	1.98728	-4.79443	1.39517	-3.43644	0.000589404	0.00694586	ASTRO
itga9	17.9854	1.50742	0.438827	3.43512	0.000592295	0.00696846	ASTRO
itgb1bp1	4.90746	-1.57734	0.459378	-3.43363	0.000595546	0.00700096	ASTRO
tmem129	23.548	-1.19103	0.347034	-3.43202	0.000599095	0.00703691	ASTRO
LOC103041121	2.17235	-3.25574	0.949026	-3.43061	0.000602222	0.00706206	ASTRO
LOC125804591	7.17417	-1.37087	0.399646	-3.43021	0.00060312	0.00706681	ASTRO
zgc:171572	19.0501	-1.04903	0.305869	-3.42968	0.00060429	0.00707241	ASTRO
LOC111196181	1.96075	-4.75458	1.38636	-3.42955	0.000604585	0.00707241	ASTRO
h3f3a	5.67008	-1.41836	0.413766	-3.42793	0.000608212	0.00710903	ASTRO
LOC103024256	4.52457	-2.55078	0.744497	-3.42618	0.00061214	0.00714911	ASTRO
insyn2a	11.8628	-1.29038	0.376681	-3.42564	0.000613352	0.00715744	ASTRO
dgki	28.8619	1.17831	0.344011	3.42521	0.00061433	0.00716302	ASTRO
rbfox1	67.658	-1.41064	0.41206	-3.42338	0.000618482	0.00719971	ASTRO
b2ml	55.6669	-1.37067	0.400464	-3.42269	0.00062004	0.00720806	ASTRO
adgrl1a	5.62169	-1.81687	0.530841	-3.42262	0.000620205	0.00720806	ASTRO
si:dkey-32e6.6	2.19316	-3.73768	1.09249	-3.42126	0.000623318	0.0072292	ASTRO
unc5da	16.2377	1.6829	0.491976	3.4207	0.000624606	0.00723573	ASTRO
srrm4	2.78735	-2.27574	0.66572	-3.41847	0.000629744	0.00728467	ASTRO
irx2a	11.9888	1.07371	0.314094	3.41842	0.000629847	0.00728467	ASTRO
b4galt5	4.80547	-1.65647	0.484683	-3.41764	0.000631661	0.00729976	ASTRO
LOC103030317	1.66822	-3.7445	1.09619	-3.41593	0.00063564	0.00733391	ASTRO
LOC125780394	1.77667	-4.13397	1.21058	-3.41488	0.000638106	0.00735644	ASTRO
LOC125785600	1.70741	-3.73075	1.09304	-3.41318	0.000642088	0.0073964	ASTRO
syt2a	15.6488	-2.07354	0.60762	-3.41256	0.000643565	0.00740746	ASTRO
fli1rs	2.36451	-3.38788	0.992869	-3.41222	0.000644369	0.00741076	ASTRO
mmp14b	7.04733	-1.43581	0.421029	-3.41025	0.00064904	0.0074585	ASTRO
kank2	16.5871	-1.14604	0.336169	-3.40912	0.000651737	0.00748348	ASTRO
ssr1	6.83668	-1.34196	0.39378	-3.40791	0.000654634	0.00751073	ASTRO
anxa5b	1.74216	-3.90622	1.14641	-3.40734	0.000655995	0.00752033	ASTRO
LOC103034977	9.73638	1.18402	0.347624	3.40605	0.000659113	0.00755003	ASTRO
LOC125801410	2.16345	-4.81228	1.41308	-3.40552	0.000660382	0.00755852	ASTRO
LOC125782705	3.13045	-2.25544	0.662518	-3.40435	0.000663215	0.0075849	ASTRO
ugt2a5	8.8394	-1.58338	0.465185	-3.40376	0.000664647	0.00759235	ASTRO
LOC125797563	2.60231	-2.53943	0.746136	-3.40344	0.000665422	0.00759235	ASTRO
LOC103031987	2.72267	-3.36502	0.988776	-3.40322	0.000665967	0.00759235	ASTRO
clcn2a	10.6202	1.87009	0.549508	3.40321	0.000665986	0.00759235	ASTRO
eps8l2	4.57166	-2.47149	0.726486	-3.40198	0.000669	0.00762065	ASTRO
col1a1b	4.59431	-4.00562	1.17772	-3.40117	0.000670979	0.0076358	ASTRO
pard6a	4.67141	-1.91222	0.562789	-3.39776	0.000679394	0.00772063	ASTRO
usta	12.0199	-1.16467	0.342802	-3.39749	0.000680072	0.00772222	ASTRO
dlx4a	1.84775	-3.29063	0.968626	-3.39721	0.000680769	0.00772401	ASTRO
LOC103046413	3.80889	-1.9042	0.561204	-3.39306	0.000691156	0.00782946	ASTRO
txndc12	1.9465	-3.42634	1.01001	-3.39237	0.000692907	0.0078431	ASTRO
frmpd3	2.27935	-3.63829	1.07295	-3.39093	0.000696561	0.00787633	ASTRO
ano8b	7.44932	1.39735	0.412114	3.39068	0.000697183	0.00787633	ASTRO
rps19	12.7628	-1.38699	0.409113	-3.39023	0.000698328	0.00787633	ASTRO
lmf2b	3.46725	-2.1941	0.647201	-3.39013	0.000698591	0.00787633	ASTRO
LOC103041426	15.7943	-1.87496	0.553127	-3.38975	0.000699562	0.00788107	ASTRO
myoz1b	3.31137	-2.0318	0.59955	-3.38887	0.000701813	0.00790022	ASTRO
LOC111191321	2.10556	-3.71208	1.09551	-3.38846	0.000702875	0.0079025	ASTRO
si:ch211-132p1.2	1.78602	-4.30168	1.26955	-3.38836	0.000703118	0.0079025	ASTRO
vasnb	4.09024	-2.21384	0.653525	-3.38753	0.000705239	0.00792012	ASTRO
LOC125790073	2.7172	-5.00998	1.4793	-3.38673	0.000707301	0.00793706	ASTRO
cntf	5.76807	-1.49136	0.440414	-3.38627	0.00070849	0.00794418	ASTRO
golm2	8.54305	-1.22262	0.36116	-3.38527	0.000711094	0.00796714	ASTRO
srpk2	12.1468	-1.20218	0.355189	-3.38463	0.000712734	0.00797929	ASTRO
b4galnt4b	4.28585	-2.10814	0.622927	-3.38426	0.00071371	0.00798397	ASTRO
rplp2	7.12681	-1.43474	0.424022	-3.38365	0.00071528	0.00799529	ASTRO
ginm1	12.4727	-1.52919	0.451965	-3.38343	0.000715874	0.00799569	ASTRO
rpl10	7.35826	-1.32871	0.392858	-3.38216	0.000719171	0.00802626	ASTRO
LOC103047851	7.98492	-1.8104	0.535421	-3.38126	0.000721539	0.00804642	ASTRO
afg3l2	2.86102	-2.33115	0.689521	-3.38082	0.000722705	0.00805316	ASTRO
LOC125787239	2.66567	2.52253	0.746282	3.38012	0.000724531	0.00806723	ASTRO
LOC103031822	5.80289	-1.9906	0.588968	-3.3798	0.000725383	0.00806951	ASTRO
mchr2a	1.76803	-4.74239	1.40333	-3.37939	0.000726459	0.00806989	ASTRO
LOC103033831	8.48257	-2.02887	0.60042	-3.37908	0.00072729	0.00807286	ASTRO
hs2st1a	5.33903	-1.69058	0.500534	-3.37755	0.000731335	0.0081101	ASTRO
daam1b	4.4075	-2.27281	0.672949	-3.37739	0.000731776	0.0081101	ASTRO
dock11	9.27985	-1.70638	0.505401	-3.37629	0.000734702	0.00813623	ASTRO
lrfn2b	5.63238	-1.92417	0.569988	-3.37582	0.000735969	0.00814397	ASTRO
rps15	6.08645	-1.46151	0.433268	-3.37323	0.000742924	0.00819951	ASTRO
si:ch211-251b21.1	18.8731	-1.93364	0.573283	-3.37293	0.00074374	0.00819951	ASTRO
LOC125802444	4.3699	-1.97994	0.587045	-3.37272	0.000744292	0.00819951	ASTRO
sprn2	2.07421	-3.30892	0.981098	-3.37267	0.000744422	0.00819951	ASTRO
LOC111196442	1.6405	-3.76119	1.11561	-3.3714	0.000747862	0.00823108	ASTRO
LOC125801201	1.70319	-3.81653	1.1332	-3.36792	0.000757375	0.00832938	ASTRO
LOC107197297	4.02125	2.62708	0.780343	3.36657	0.00076109	0.00836382	ASTRO
mmp16b	4.43752	-2.46339	0.732277	-3.36402	0.000768163	0.00843449	ASTRO
pitpnm3	7.25935	-2.45847	0.73123	-3.3621	0.000773528	0.00848099	ASTRO
mmrn2a	3.28299	-2.24445	0.667715	-3.36139	0.000775512	0.00849097	ASTRO
ankrd29	4.24431	1.87318	0.557323	3.36104	0.000776496	0.00849097	ASTRO
lrrc69	2.05331	-3.8469	1.14459	-3.36093	0.000776809	0.00849097	ASTRO
soul4	1.61728	3.98349	1.18542	3.3604	0.000778283	0.00850061	ASTRO
tmem41ab	35.3435	-1.07211	0.319134	-3.35945	0.000780966	0.00850577	ASTRO
LOC125806769	2.36198	-2.48158	0.738743	-3.35919	0.000781724	0.00850577	ASTRO
LOC125803968	6.89835	-1.71632	0.51094	-3.35913	0.000781872	0.00850577	ASTRO
appb	12.8245	-1.63329	0.486247	-3.35898	0.000782317	0.00850577	ASTRO
swap70a	1.63802	-3.83062	1.14058	-3.3585	0.000783678	0.0085141	ASTRO
vav3b	1.84024	-3.20697	0.955072	-3.35782	0.000785585	0.00852835	ASTRO
cbsb	1.69795	-4.70912	1.403	-3.35647	0.000789433	0.00855744	ASTRO
shisa9a	12.597	2.01608	0.600656	3.35646	0.000789458	0.00855744	ASTRO
myo10l3	3.11627	-1.97012	0.587009	-3.3562	0.000790226	0.00855929	ASTRO
LOC103038244	1.83752	-3.37091	1.00456	-3.35561	0.000791899	0.00857093	ASTRO
LOC125782217	73.7244	-1.13079	0.337257	-3.35291	0.000799659	0.00864838	ASTRO
LOC103027362	2.4217	-2.72381	0.812635	-3.35182	0.000802822	0.00867605	ASTRO
atf5b	4.37675	-1.70682	0.509342	-3.35104	0.000805092	0.00869403	ASTRO
rpl9	9.31778	-1.4823	0.442379	-3.35075	0.000805939	0.00869662	ASTRO
arhgef7a	5.07373	-1.59531	0.476154	-3.3504	0.000806943	0.00870089	ASTRO
vcana	6.74249	1.39334	0.415984	3.34951	0.000809532	0.00872128	ASTRO
gnb4a	4.84739	-1.56693	0.467842	-3.34926	0.000810274	0.00872128	ASTRO
LOC125782205	1.78663	-3.38444	1.01054	-3.34913	0.00081066	0.00872128	ASTRO
tmem47	11.3353	1.16939	0.349246	3.34832	0.000813034	0.00873093	ASTRO
aatkb	19.078	1.6995	0.507741	3.34717	0.000816398	0.0087567	ASTRO
LOC111189615	2.32078	-3.4385	1.02735	-3.34697	0.000817007	0.0087567	ASTRO
slc8a2a	2.08566	-4.89961	1.46497	-3.34452	0.000824245	0.00882108	ASTRO
selenos	2.369	-2.58052	0.771682	-3.34403	0.000825718	0.00883025	ASTRO
camkvl	4.8161	-3.07002	0.918638	-3.34192	0.000832002	0.00889082	ASTRO
LOC103024542	1.7008	-4.26901	1.27791	-3.34061	0.000835959	0.0089198	ASTRO
uxt	1.88382	-2.80752	0.84056	-3.34006	0.00083759	0.00893055	ASTRO
LOC125798957	1.65018	-4.72225	1.41491	-3.3375	0.000845357	0.00900666	ASTRO
unc119a	3.58964	-1.84422	0.552612	-3.33727	0.000846056	0.00900741	ASTRO
LOC125805010	9.65226	1.5484	0.464109	3.33627	0.000849092	0.00903302	ASTRO
LOC111195202	1.72948	-4.60847	1.38172	-3.33531	0.000852041	0.00905006	ASTRO
tob1b	7.94007	-1.74527	0.523278	-3.33526	0.000852191	0.00905006	ASTRO
plxna1b	30.7959	-1.35914	0.407526	-3.33511	0.000852669	0.00905006	ASTRO
LOC125805047	1.74979	-3.69803	1.10921	-3.33393	0.000856277	0.00907578	ASTRO
lrpprc	11.9495	1.27865	0.384063	3.32927	0.000870748	0.00920872	ASTRO
inpp4aa	2.52367	-2.19449	0.659454	-3.32774	0.000875538	0.00924574	ASTRO
LOC125802383	1.71328	-3.35956	1.01019	-3.32566	0.000882106	0.00930824	ASTRO
notchl	1.86796	-3.21701	0.967801	-3.32404	0.000887229	0.0093554	ASTRO
LOC103026509	4.32808	-1.83258	0.551448	-3.32321	0.000889863	0.00937628	ASTRO
svep1	7.26888	-1.46212	0.440175	-3.32168	0.000894758	0.00941401	ASTRO
ntng2b	10.1753	1.66595	0.50167	3.32081	0.000897581	0.00943459	ASTRO
coro2bb	1.52681	-4.61196	1.38887	-3.32067	0.00089803	0.00943459	ASTRO
eef1g	3.7854	-2.34826	0.707304	-3.32001	0.000900144	0.00944986	ASTRO
calr	6.39649	-1.60287	0.482968	-3.31878	0.00090412	0.00948465	ASTRO
LOC125789914	1.74186	-3.9101	1.17836	-3.31826	0.000905811	0.00949545	ASTRO
scamp3	6.60673	-1.45982	0.440001	-3.31777	0.000907393	0.00950508	ASTRO
LOC111197331	10.4328	-1.23772	0.373268	-3.31589	0.000913523	0.00956229	ASTRO
samd10b	6.78044	-1.75811	0.530485	-3.31416	0.000919205	0.00960773	ASTRO
abcc4	10.6198	-1.28892	0.389198	-3.31174	0.000927172	0.00968395	ASTRO
tspan33a	9.07195	1.29842	0.392127	3.31123	0.000928856	0.00969447	ASTRO
ahr1b	3.07483	2.71424	0.819919	3.31038	0.000931696	0.00971704	ASTRO
btbd8	3.50796	-1.87139	0.565741	-3.30785	0.000940146	0.00979091	ASTRO
LOC125782665	3.67174	-1.82057	0.550469	-3.3073	0.000942007	0.00980316	ASTRO
znf142	2.26296	-2.7687	0.837723	-3.30503	0.000949663	0.00986136	ASTRO
rnf220a	10.3826	-1.43639	0.434992	-3.3021	0.000959623	0.00995036	ASTRO
ddrgk1	2.87296	-2.55945	0.775507	-3.30035	0.00096564	0.00999828	ASTRO
LOC103038098	20.9734	5.9184	0.624142	9.48246	2.48358e-21	9.89457e-18	Barrier endo
cdh4	58.5771	1.82299	0.204456	8.91632	4.82048e-19	9.60239e-16	Barrier endo
uvrag	17.5249	2.74626	0.321293	8.54754	1.2574e-17	1.66983e-14	Barrier endo
LOC125780488	15.8937	2.82439	0.359586	7.85456	4.01165e-15	3.9956e-12	Barrier endo
LOC111188312	17.1625	-2.66939	0.350694	-7.61173	2.70445e-14	2.15491e-11	Barrier endo
lzts2a	9.85176	2.92309	0.42357	6.90108	5.16078e-12	3.42676e-09	Barrier endo
fmn2b	11.671	-4.42004	0.665908	-6.63761	3.1881e-11	1.81449e-08	Barrier endo
ralgps2	10.6723	-2.6867	0.437264	-6.14434	8.02943e-10	3.99866e-07	Barrier endo
mcph1	9.4924	-2.91716	0.49955	-5.83958	5.23326e-09	2.31659e-06	Barrier endo
npc1	10.3892	2.14481	0.37528	5.71523	1.09553e-08	4.36458e-06	Barrier endo
LOC111189666	6.53119	-4.83102	0.875326	-5.51911	3.40722e-08	1.23403e-05	Barrier endo
LOC103024077	4.13056	5.22228	0.960417	5.43752	5.40285e-08	1.79375e-05	Barrier endo
bcar3	7.64404	-2.6101	0.487832	-5.35039	8.77634e-08	2.68961e-05	Barrier endo
LOC111190556	6.1584	-3.75304	0.709899	-5.28672	1.24529e-07	3.20143e-05	Barrier endo
LOC103030360	12.1337	-2.28189	0.431962	-5.28262	1.27351e-07	3.20143e-05	Barrier endo
igsf11	51.9057	1.54472	0.293269	5.26724	1.38486e-07	3.24547e-05	Barrier endo
LOC103043435	6.07574	-5.05347	0.968178	-5.21957	1.79339e-07	3.96936e-05	Barrier endo
si:dkeyp-97b10.3	6.64345	2.00418	0.385961	5.1927	2.07262e-07	4.34597e-05	Barrier endo
tafa5a	20.6535	-3.41109	0.659307	-5.17376	2.29436e-07	4.57036e-05	Barrier endo
sdk1a	39.4675	1.69294	0.327885	5.16322	2.42736e-07	4.60505e-05	Barrier endo
ggt5b	46.7367	1.29989	0.253171	5.13441	2.83036e-07	5.01919e-05	Barrier endo
fgf11a	8.73767	1.75271	0.341882	5.12664	2.94967e-07	5.01919e-05	Barrier endo
LOC111197153	3.61869	5.70762	1.11524	5.11785	3.09033e-07	5.01919e-05	Barrier endo
LOC111189602	6.36817	3.137	0.613381	5.11427	3.14959e-07	5.01919e-05	Barrier endo
LOC103030577	4.71834	-3.63268	0.724774	-5.01216	5.38228e-07	7.94186e-05	Barrier endo
phf10	7.9289	-2.27356	0.454456	-5.00282	5.64964e-07	8.03863e-05	Barrier endo
mast4	12.1115	-1.8571	0.373362	-4.97399	6.55882e-07	8.9221e-05	Barrier endo
LOC103025085	5.3551	-3.89587	0.784131	-4.9684	6.75092e-07	8.9221e-05	Barrier endo
LOC103041067	6.42674	-4.82698	0.972599	-4.96297	6.9424e-07	8.9221e-05	Barrier endo
upb1	6.41321	-5.98121	1.22182	-4.89531	9.81484e-07	0.000122195	Barrier endo
nisch	8.07473	-2.15112	0.4416	-4.87119	1.10926e-06	0.000133918	Barrier endo
tanc2a	13.9942	-2.30506	0.475013	-4.85262	1.21842e-06	0.00014277	Barrier endo
LOC125804696	15.1038	1.79073	0.370484	4.8335	1.34156e-06	0.000152708	Barrier endo
lyve1b	5.42575	2.8227	0.58471	4.82752	1.38244e-06	0.00015299	Barrier endo
palm1a	14.0453	-1.43888	0.298839	-4.81489	1.47278e-06	0.000154406	Barrier endo
kctd12.2	15.0628	1.80839	0.375902	4.8108	1.50327e-06	0.000154406	Barrier endo
LOC103041614	4.64613	2.75734	0.573285	4.80971	1.5115e-06	0.000154406	Barrier endo
LOC111188388	4.6159	3.57564	0.74606	4.7927	1.64549e-06	0.000163891	Barrier endo
LOC103035935	3.19537	4.81072	1.00482	4.78765	1.68745e-06	0.00016397	Barrier endo
shroom2a	9.49406	1.71726	0.360117	4.76861	1.85502e-06	0.000175962	Barrier endo
LOC103040329	5.81615	-2.41477	0.508767	-4.74632	2.07147e-06	0.000191924	Barrier endo
wnk4b	3.56614	3.81722	0.80843	4.72177	2.33804e-06	0.000211699	Barrier endo
rpl35	43.487	-1.70092	0.36082	-4.71403	2.42864e-06	0.000214271	Barrier endo
antxr1a	4.65849	-4.65294	0.987831	-4.71026	2.47401e-06	0.000214271	Barrier endo
LOC103029679	18.6263	-2.18455	0.466042	-4.68746	2.7662e-06	0.000234479	Barrier endo
col27a1b	6.75311	2.85633	0.616643	4.63207	3.62032e-06	0.000300486	Barrier endo
LOC125780528	4.98086	-5.59503	1.22972	-4.54985	5.36845e-06	0.000436487	Barrier endo
LOC103041335	4.99104	2.84699	0.628049	4.53307	5.81329e-06	0.000463203	Barrier endo
LOC103023440	5.34906	-3.31869	0.73751	-4.49986	6.79985e-06	0.000531188	Barrier endo
LOC103041366	4.44489	-5.07192	1.13304	-4.4764	7.59139e-06	0.000581617	Barrier endo
LOC111195860	13.4612	-1.89337	0.425928	-4.44527	8.7781e-06	0.000659848	Barrier endo
LOC111195756	4.29411	-3.38453	0.762912	-4.43633	9.15063e-06	0.000675113	Barrier endo
sclt1	4.55326	-4.03051	0.915681	-4.40165	1.0743e-05	0.00077076	Barrier endo
LOC111188498	5.63133	-2.43164	0.552668	-4.39982	1.0834e-05	0.00077076	Barrier endo
LOC103021412	4.65247	-2.48964	0.566347	-4.39597	1.10281e-05	0.00077081	Barrier endo
dnmt3ab	7.5374	-2.07491	0.472864	-4.38795	1.14421e-05	0.000785957	Barrier endo
tgfbi	5.54296	-2.8553	0.654041	-4.36563	1.26758e-05	0.000855937	Barrier endo
LOC103045147	42.2947	1.14034	0.262103	4.35073	1.35686e-05	0.000886382	Barrier endo
LOC111188585	2.4402	3.53744	0.813076	4.35068	1.35716e-05	0.000886382	Barrier endo
LOC103039471	3.84641	-4.87207	1.12094	-4.34642	1.38376e-05	0.000889177	Barrier endo
enpp1	2.58386	3.23125	0.744693	4.33904	1.43108e-05	0.000904985	Barrier endo
rplp1	10.2612	-1.72456	0.401561	-4.29465	1.74969e-05	0.00108918	Barrier endo
dlgap3	5.44507	-2.96458	0.692752	-4.27942	1.87382e-05	0.00114851	Barrier endo
lrrfip1b	5.09561	-2.55651	0.598284	-4.27308	1.92795e-05	0.00116378	Barrier endo
tp53bp2a	5.60746	-1.98886	0.466225	-4.26588	1.99116e-05	0.001184	Barrier endo
LOC125784422	4.48008	-3.92128	0.920837	-4.25838	2.0591e-05	0.00120639	Barrier endo
si:dkey-215k6.1	5.38655	-2.62927	0.61816	-4.25338	2.1057e-05	0.00121581	Barrier endo
ift140	4.24179	-2.95701	0.699346	-4.22825	2.35518e-05	0.00134043	Barrier endo
LOC111189606	5.26259	-2.58366	0.612859	-4.21575	2.48951e-05	0.00139693	Barrier endo
nt5e	12.9678	-1.59887	0.379925	-4.20838	2.57209e-05	0.00142322	Barrier endo
LOC103042257	4.11073	-3.1814	0.75771	-4.1987	2.68448e-05	0.00146507	Barrier endo
LOC103028460	5.90431	2.07252	0.495519	4.18252	2.88293e-05	0.00154073	Barrier endo
LOC125803805	5.39305	-2.47733	0.5925	-4.18114	2.90047e-05	0.00154073	Barrier endo
LOC103023841	3.27605	-4.0923	0.987848	-4.14265	3.43319e-05	0.00179972	Barrier endo
c23h16orf87	8.71216	-1.7128	0.41717	-4.10575	4.03001e-05	0.00208514	Barrier endo
tspan4a	25.3563	-2.62711	0.641676	-4.09414	4.2374e-05	0.00216434	Barrier endo
LOC125784862	4.56374	-5.31696	1.30156	-4.08506	4.40646e-05	0.00221373	Barrier endo
LOC111197517	2.49403	4.90563	1.20147	4.08303	4.44525e-05	0.00221373	Barrier endo
LOC111190863	3.47345	-3.33096	0.825684	-4.03418	5.47924e-05	0.00269497	Barrier endo
rpz4	5.098	1.82015	0.45356	4.01303	5.99444e-05	0.00291242	Barrier endo
rad21b	19.5501	-1.40333	0.35047	-4.00414	6.22431e-05	0.00298767	Barrier endo
slc7a5	13.6523	1.43442	0.358781	3.99804	6.38679e-05	0.00299966	Barrier endo
rasgrp2	7.0544	-1.72869	0.432437	-3.99756	6.39988e-05	0.00299966	Barrier endo
si:ch211-241b2.5	1.88876	4.3839	1.10177	3.97895	6.92209e-05	0.0032067	Barrier endo
LOC103032414	4.90748	2.48985	0.629877	3.95291	7.72053e-05	0.00353547	Barrier endo
LOC103036851	2.85531	-3.47325	0.879408	-3.94953	7.83043e-05	0.00354505	Barrier endo
nckap5l	10.1084	-2.22575	0.565835	-3.93356	8.36982e-05	0.00374667	Barrier endo
dock10	4.51334	2.30858	0.587724	3.92801	8.56521e-05	0.00379153	Barrier endo
LOC125801122	14.7924	7.68247	1.95744	3.92475	8.68212e-05	0.00380105	Barrier endo
LOC125801126	4.52032	5.99273	1.5308	3.91478	9.04869e-05	0.00391848	Barrier endo
LOC111194077	11.4718	-1.28976	0.330628	-3.90092	9.58278e-05	0.00410514	Barrier endo
LOC103042144	3.52529	2.07027	0.531705	3.89364	9.87503e-05	0.00414301	Barrier endo
LOC125804712	3.65751	-2.82703	0.726083	-3.89354	9.87917e-05	0.00414301	Barrier endo
rap1aa	5.12248	-2.05701	0.528679	-3.89086	9.98905e-05	0.00414546	Barrier endo
rnf130	4.65881	-2.03137	0.523116	-3.88321	0.000103085	0.00422246	Barrier endo
spred2b	18.2577	-1.25625	0.32366	-3.88138	0.000103866	0.00422246	Barrier endo
LOC125782384	2.7624	-4.69052	1.21624	-3.85659	0.000114982	0.00458088	Barrier endo
si:ch211-199g17.2	14.1435	1.34435	0.349457	3.84698	0.000119582	0.00461572	Barrier endo
LOC111196650	3.07423	-3.42308	0.89017	-3.84543	0.000120343	0.00461572	Barrier endo
LOC125804967	4.19688	-2.47421	0.643466	-3.84513	0.000120491	0.00461572	Barrier endo
si:dkey-17m8.1	11.2555	1.35486	0.352895	3.83929	0.000123392	0.00468183	Barrier endo
osbpl10b	6.23525	1.74881	0.458463	3.81452	0.000136449	0.00512843	Barrier endo
spata6	7.38293	1.59146	0.418481	3.80295	0.000142983	0.00532376	Barrier endo
fam171a1	11.7765	-1.16761	0.309052	-3.77805	0.000158063	0.00567319	Barrier endo
limch1b	6.08044	-2.34648	0.624301	-3.75857	0.000170884	0.00607858	Barrier endo
LOC111197530	2.93777	-2.91321	0.775697	-3.75561	0.000172921	0.00609662	Barrier endo
LOC103044440	11.5658	-2.67932	0.715805	-3.74309	0.000181773	0.0063525	Barrier endo
dnm3a	2.74847	-4.73167	1.27666	-3.70628	0.000210328	0.00728648	Barrier endo
ocrl	10.4328	1.26451	0.34284	3.68835	0.000225711	0.00775202	Barrier endo
adgrl2a	5.28515	-2.38153	0.651032	-3.65809	0.000254101	0.00862739	Barrier endo
ptpra	2.89723	-2.75488	0.753389	-3.65665	0.00025553	0.00862739	Barrier endo
epas1b	4.63798	1.63757	0.449643	3.64193	0.000270598	0.00898387	Barrier endo
LOC107197078	1.5323	3.96361	1.09247	3.62813	0.00028548	0.00932455	Barrier endo
ptpn9b	5.00228	-1.99322	0.549388	-3.62808	0.000285541	0.00932455	Barrier endo
calca	2.87106	-4.84945	1.34395	-3.60835	0.000308156	0.00998126	Barrier endo
LOC125780488	43.3316	3.41937	0.235712	14.5066	1.10044e-47	1.24317e-43	Bergmann glia
LOC103038098	61.0612	6.03148	0.441033	13.6758	1.4166e-42	8.00164e-39	Bergmann glia
carhsp1	52.9132	-4.62006	0.342405	-13.493	1.72032e-41	4.87366e-38	Bergmann glia
prkag2a	37.5923	-3.45108	0.255773	-13.4927	1.72565e-41	4.87366e-38	Bergmann glia
grid1b	196.905	-2.01578	0.156902	-12.8473	8.90265e-38	2.01146e-34	Bergmann glia
mapk4	25.1014	-3.38037	0.312424	-10.8198	2.77332e-27	5.2217e-24	Bergmann glia
dock10	93.9355	1.39874	0.135043	10.3577	3.85989e-25	6.22932e-22	Bergmann glia
LOC111190863	21.8763	-4.42871	0.431007	-10.2753	9.10939e-25	1.28636e-21	Bergmann glia
nrbp2a	49.4697	2.65805	0.261679	10.1577	3.0631e-24	3.84487e-21	Bergmann glia
LOC111189666	21.9442	-3.05905	0.306808	-9.97055	2.05097e-23	2.31699e-20	Bergmann glia
LOC125784862	23.0871	-6.4994	0.659595	-9.85362	6.61181e-23	6.79033e-20	Bergmann glia
si:ch211-66e2.5	19.6121	-3.13596	0.34256	-9.1545	5.46105e-20	5.14112e-17	Bergmann glia
LOC111189606	21.8658	-2.7024	0.295619	-9.1415	6.15897e-20	5.35214e-17	Bergmann glia
anp32a	26.7629	-2.28629	0.256124	-8.92651	4.39653e-19	3.54768e-16	Bergmann glia
atp2b1a	32.2433	-2.7124	0.30424	-8.91532	4.86414e-19	3.66334e-16	Bergmann glia
alk	134.552	1.96816	0.221258	8.89531	5.82578e-19	4.02879e-16	Bergmann glia
LOC103033992	72.6516	-2.76404	0.310941	-8.88928	6.15038e-19	4.02879e-16	Bergmann glia
si:dkey-183j2.10	324.343	5.05169	0.568594	8.88453	6.41924e-19	4.02879e-16	Bergmann glia
nisch	20.5306	-2.22581	0.25076	-8.87626	6.91471e-19	4.11134e-16	Bergmann glia
unc119b	32.8587	-2.51928	0.284752	-8.84728	8.96784e-19	5.06549e-16	Bergmann glia
LOC111194123	15.7055	-3.38586	0.392279	-8.63125	6.06859e-18	3.26461e-15	Bergmann glia
mmp2	75.9399	-1.30238	0.15214	-8.56042	1.1246e-17	5.77484e-15	Bergmann glia
LOC125784422	12.7661	-3.92523	0.460731	-8.51957	1.6015e-17	7.86617e-15	Bergmann glia
oxtra	28.6401	-8.23019	0.968416	-8.49861	1.91877e-17	9.03179e-15	Bergmann glia
soul5	18.2544	3.66185	0.431293	8.49039	2.05941e-17	9.30606e-15	Bergmann glia
ufm1	18.0089	-2.51818	0.296971	-8.47955	2.26074e-17	9.82289e-15	Bergmann glia
ddah1	88.1312	1.82042	0.219271	8.30215	1.02247e-16	4.27808e-14	Bergmann glia
LOC103028656	13.2409	-2.65369	0.320721	-8.27412	1.29406e-16	5.22107e-14	Bergmann glia
lhfpl4a	19.8693	-2.28604	0.278791	-8.19985	2.40685e-16	9.37593e-14	Bergmann glia
brsk2b	29.6382	2.42596	0.299796	8.09202	5.86811e-16	2.20973e-13	Bergmann glia
edil3a	34.3243	2.85331	0.352849	8.08649	6.14074e-16	2.2378e-13	Bergmann glia
upb1	36.3447	-8.97972	1.11192	-8.07586	6.70033e-16	2.36543e-13	Bergmann glia
ak4	14.7094	-2.43017	0.302111	-8.04395	8.69868e-16	2.97785e-13	Bergmann glia
jupb	114.763	1.17468	0.147593	7.9589	1.7357e-15	5.76711e-13	Bergmann glia
cfap45	17.3128	-2.43119	0.306105	-7.94232	1.98434e-15	6.40487e-13	Bergmann glia
col27a1b	30.8699	2.12905	0.268315	7.9349	2.10667e-15	6.61083e-13	Bergmann glia
LOC111195860	117.886	-1.73889	0.220195	-7.89704	2.85595e-15	8.71992e-13	Bergmann glia
LOC125780528	8.74627	-4.79307	0.609552	-7.86327	3.7422e-15	1.11252e-12	Bergmann glia
LOC103029679	72.8738	-2.09943	0.268772	-7.81119	5.66528e-15	1.64104e-12	Bergmann glia
LOC103021810	65.1567	-3.73888	0.479686	-7.79444	6.46966e-15	1.82719e-12	Bergmann glia
LOC125780394	27.1507	-4.56197	0.586646	-7.77636	7.46424e-15	2.05667e-12	Bergmann glia
LOC111193929	7.59138	-4.30791	0.554936	-7.7629	8.30118e-15	2.23282e-12	Bergmann glia
nrf1	17.0682	2.24843	0.292078	7.69803	1.38177e-14	3.55612e-12	Bergmann glia
rxfp1	13.1173	-5.59209	0.72646	-7.69773	1.38505e-14	3.55612e-12	Bergmann glia
LOC125803805	193.486	-1.97537	0.256947	-7.68784	1.49636e-14	3.75652e-12	Bergmann glia
plekha6	72.4514	1.42039	0.185257	7.66712	1.75907e-14	4.32004e-12	Bergmann glia
LOC103035112	26.1888	1.96287	0.26074	7.52805	5.15033e-14	1.23794e-11	Bergmann glia
nckap5l	24.6486	-2.17218	0.289114	-7.51325	5.7677e-14	1.35745e-11	Bergmann glia
LOC111195810	98.4154	1.29179	0.173901	7.42828	1.1002e-13	2.53652e-11	Bergmann glia
LOC103046694	36.1506	1.33887	0.181785	7.36517	1.76927e-13	3.99748e-11	Bergmann glia
cald1a	12.7122	2.25282	0.306143	7.35872	1.85687e-13	4.11315e-11	Bergmann glia
LOC125782673	27.693	-2.62784	0.358749	-7.32502	2.3887e-13	5.18945e-11	Bergmann glia
LOC111190556	13.6131	-2.97911	0.411393	-7.24152	4.43695e-13	9.29593e-11	Bergmann glia
lpp	52.2416	1.04329	0.144074	7.24132	4.44348e-13	9.29593e-11	Bergmann glia
mdkb	328.405	-2.42435	0.334949	-7.23796	4.55482e-13	9.3556e-11	Bergmann glia
zgc:163143	7.46855	-3.21283	0.445711	-7.20833	5.66435e-13	1.13053e-10	Bergmann glia
thrap3a	15.5676	-1.74882	0.242643	-7.20737	5.7042e-13	1.13053e-10	Bergmann glia
LOC103040561	20.8293	-2.03122	0.284452	-7.14082	9.27744e-13	1.80702e-10	Bergmann glia
wsb1	99.9169	-1.09021	0.153786	-7.08915	1.34939e-12	2.58375e-10	Bergmann glia
LOC111192554	12.1261	-2.64288	0.374046	-7.06565	1.59862e-12	3.00994e-10	Bergmann glia
tmtc2b	94.1076	1.03532	0.149036	6.94677	3.73745e-12	6.92164e-10	Bergmann glia
raph1a	75.0611	1.15997	0.167152	6.93962	3.93159e-12	7.16373e-10	Bergmann glia
igsf21a	153.377	1.76868	0.255407	6.92495	4.36128e-12	7.82053e-10	Bergmann glia
LOC125781250	8.02821	-2.40771	0.352492	-6.83052	8.46076e-12	1.49346e-09	Bergmann glia
LOC103040329	40.3421	1.48482	0.217584	6.82412	8.84643e-12	1.53751e-09	Bergmann glia
si:dkey-40c11.2	11.304	-2.08413	0.30585	-6.81423	9.47693e-12	1.62214e-09	Bergmann glia
tyr	6.25155	-4.65391	0.683576	-6.80818	9.88426e-12	1.6666e-09	Bergmann glia
LOC125782292	6.56508	-3.57727	0.525799	-6.80349	1.02114e-11	1.69644e-09	Bergmann glia
LOC111197530	6.79499	-3.00585	0.445029	-6.75429	1.43534e-11	2.35e-09	Bergmann glia
LOC125782234	8.2419	-5.92531	0.88051	-6.7294	1.70362e-11	2.74902e-09	Bergmann glia
ston2	24.8118	1.63727	0.243374	6.72736	1.72772e-11	2.74902e-09	Bergmann glia
sema3d	15.8527	-1.81366	0.270859	-6.69596	2.14253e-11	3.36169e-09	Bergmann glia
ankrd67	9.17181	3.81705	0.570379	6.69213	2.19943e-11	3.4037e-09	Bergmann glia
LOC125789955	7.95938	3.61018	0.542787	6.6512	2.9071e-11	4.43805e-09	Bergmann glia
LOC103036598	12.0915	-7.42525	1.11749	-6.64458	3.04079e-11	4.58024e-09	Bergmann glia
LOC111194578	20.5892	-1.48864	0.224112	-6.6424	3.08618e-11	4.58744e-09	Bergmann glia
LOC103024772	12.3437	2.62729	0.397448	6.61039	3.83305e-11	5.62363e-09	Bergmann glia
LOC103021996	15.8763	-2.28525	0.347069	-6.58444	4.5659e-11	6.61295e-09	Bergmann glia
ptpn9b	60.3519	-1.68874	0.25672	-6.57812	4.76436e-11	6.81303e-09	Bergmann glia
LOC103025981	6.54881	-5.70183	0.867325	-6.57404	4.89675e-11	6.91482e-09	Bergmann glia
erbin	34.3417	1.40208	0.214225	6.5449	5.95366e-11	8.30352e-09	Bergmann glia
ccdc3a	17.433	-1.89429	0.289735	-6.53802	6.23399e-11	8.48499e-09	Bergmann glia
cd248a	13.2582	-2.08805	0.320577	-6.51343	7.34531e-11	9.87857e-09	Bergmann glia
robo1	51.6049	1.74454	0.269059	6.48385	8.94087e-11	1.18829e-08	Bergmann glia
crtac1a	7.74648	4.39707	0.679478	6.47126	9.71918e-11	1.27672e-08	Bergmann glia
si:dkey-202g17.3	11.3589	-7.27963	1.12633	-6.46316	1.02542e-10	1.33152e-08	Bergmann glia
svep1	16.368	2.23969	0.346802	6.45813	1.06005e-10	1.36084e-08	Bergmann glia
LOC103027474	5.93121	-3.82905	0.594186	-6.4442	1.16213e-10	1.47513e-08	Bergmann glia
LOC125782543	189.505	-1.72409	0.270403	-6.37599	1.81787e-10	2.28183e-08	Bergmann glia
LOC125802252	21.9871	-2.21475	0.348147	-6.36153	1.99754e-10	2.45285e-08	Bergmann glia
rpl38	15.2284	-2.56777	0.404129	-6.35383	2.10023e-10	2.55121e-08	Bergmann glia
LOC103035935	9.69448	5.36114	0.855352	6.26777	3.66264e-10	4.40179e-08	Bergmann glia
LOC103036851	8.19443	-4.06602	0.649979	-6.25563	3.95923e-10	4.70815e-08	Bergmann glia
calca	6.18857	-5.61571	0.900297	-6.23762	4.44275e-10	5.22809e-08	Bergmann glia
tyw5	29.9927	1.18914	0.190917	6.22857	4.70724e-10	5.48223e-08	Bergmann glia
LOC125799062	6.55869	-3.09835	0.499031	-6.20872	5.34186e-10	6.15785e-08	Bergmann glia
pcbp4	111.378	1.23685	0.199477	6.20047	5.62955e-10	6.42394e-08	Bergmann glia
bcar3	57.8551	-1.74381	0.281669	-6.191	5.97846e-10	6.75387e-08	Bergmann glia
ptprn2	27.9233	-2.1743	0.352789	-6.16318	7.12998e-10	7.97499e-08	Bergmann glia
LOC103041142	26.592	-1.45968	0.236994	-6.15915	7.31361e-10	8.10018e-08	Bergmann glia
LOC103035230	23.623	1.41504	0.230946	6.12715	8.94669e-10	9.8127e-08	Bergmann glia
LOC107197078	6.0318	3.08208	0.50382	6.11741	9.51061e-10	1.03309e-07	Bergmann glia
shisa7b	14.1595	3.48032	0.574336	6.05974	1.36342e-09	1.46691e-07	Bergmann glia
LOC125804712	11.0496	-1.88704	0.312406	-6.04036	1.53772e-09	1.63883e-07	Bergmann glia
LOC103042144	6.58942	2.61512	0.434061	6.02478	1.69343e-09	1.78792e-07	Bergmann glia
chst12a	74.0763	-1.28518	0.213529	-6.01877	1.75747e-09	1.83835e-07	Bergmann glia
dbpb	5.33519	-4.91199	0.818948	-5.99793	1.99844e-09	2.07122e-07	Bergmann glia
LOC111197517	7.13509	5.55692	0.929807	5.97642	2.28095e-09	2.34253e-07	Bergmann glia
si:ch211-132b12.7	6.18188	-3.78379	0.63412	-5.96698	2.41678e-09	2.45967e-07	Bergmann glia
gnb2	75.4752	-1.40408	0.236196	-5.94455	2.77214e-09	2.79615e-07	Bergmann glia
LOC125799089	9.88021	-2.74883	0.465393	-5.90646	3.49527e-09	3.49435e-07	Bergmann glia
ntrk3a	359.809	1.43333	0.243443	5.88774	3.91524e-09	3.83754e-07	Bergmann glia
mgat4c	37.2475	-2.48829	0.422699	-5.88667	3.94047e-09	3.83754e-07	Bergmann glia
cfap107	3.89007	-3.60895	0.614704	-5.87104	4.33081e-09	4.18164e-07	Bergmann glia
cckbra	5.58254	3.54159	0.605078	5.85312	4.82427e-09	4.61862e-07	Bergmann glia
prickle2b	18.5601	-1.70492	0.291789	-5.84299	5.12715e-09	4.83356e-07	Bergmann glia
LOC111192347	4.83029	-2.79447	0.478372	-5.84162	5.16951e-09	4.83356e-07	Bergmann glia
mertka	9.27729	-2.03415	0.348231	-5.84138	5.17713e-09	4.83356e-07	Bergmann glia
mettl24	7.77628	2.66344	0.456644	5.83264	5.45577e-09	5.05195e-07	Bergmann glia
LOC103043076	23.7042	1.29162	0.221633	5.82772	5.61912e-09	5.16091e-07	Bergmann glia
LOC103039471	5.93702	-5.24581	0.900987	-5.82229	5.80466e-09	5.28832e-07	Bergmann glia
ndrg4	19.0953	2.51819	0.432776	5.8187	5.93078e-09	5.33975e-07	Bergmann glia
calb1	6.24457	-3.01241	0.517775	-5.818	5.95563e-09	5.33975e-07	Bergmann glia
LOC111196650	6.20699	-2.6926	0.463278	-5.81206	6.17095e-09	5.48923e-07	Bergmann glia
slc6a8	31.8041	-2.01053	0.346576	-5.80113	6.58708e-09	5.81361e-07	Bergmann glia
vdra	36.0705	1.08746	0.189129	5.74984	8.93277e-09	7.82275e-07	Bergmann glia
fmn2a	8.87857	2.05556	0.358065	5.74073	9.42679e-09	8.19188e-07	Bergmann glia
prkcaa	18.3522	1.45968	0.25445	5.7366	9.65937e-09	8.32992e-07	Bergmann glia
per1a	7.20377	-2.41776	0.423463	-5.7095	1.13307e-08	9.69723e-07	Bergmann glia
pipox	8.47913	-2.14922	0.378845	-5.67308	1.40249e-08	1.19127e-06	Bergmann glia
LOC125780609	4.65419	-5.61618	0.994626	-5.64653	1.63722e-08	1.38028e-06	Bergmann glia
LOC125803813	4.51071	-2.97623	0.528714	-5.62919	1.81054e-08	1.51508e-06	Bergmann glia
LOC125782176	29.6426	-1.68676	0.300249	-5.61785	1.93348e-08	1.60607e-06	Bergmann glia
LOC103032327	4.54638	-5.04045	0.900493	-5.59743	2.17548e-08	1.79389e-06	Bergmann glia
dcn	46.9024	-1.21448	0.21829	-5.56363	2.64218e-08	2.16295e-06	Bergmann glia
mgst3b	14.6371	-1.95746	0.352249	-5.55704	2.74392e-08	2.23008e-06	Bergmann glia
spegb	43.8933	1.07648	0.193759	5.55577	2.76397e-08	2.23033e-06	Bergmann glia
LOC125781294	34.8424	-1.26977	0.229501	-5.53274	3.15258e-08	2.52587e-06	Bergmann glia
mindy1	8.24683	-2.25298	0.408403	-5.51655	3.45714e-08	2.75037e-06	Bergmann glia
LOC103031515	3.61533	-4.13995	0.751177	-5.51128	3.56233e-08	2.81424e-06	Bergmann glia
itga9	12.1169	2.92933	0.532308	5.50306	3.73252e-08	2.92821e-06	Bergmann glia
LOC125802354	5.57621	-3.56365	0.648133	-5.49834	3.83389e-08	2.987e-06	Bergmann glia
si:ch73-352p4.8	4.5026	-3.50112	0.636988	-5.49636	3.87701e-08	2.99991e-06	Bergmann glia
pomk	5.12059	-3.01396	0.548715	-5.49276	3.95698e-08	3.04095e-06	Bergmann glia
LOC125802194	3.75168	-3.49785	0.638749	-5.4761	4.34801e-08	3.31888e-06	Bergmann glia
xpr1a	14.8932	-1.83333	0.335012	-5.47242	4.43937e-08	3.36588e-06	Bergmann glia
sra1	5.4898	-2.7513	0.50487	-5.44953	5.05019e-08	3.7813e-06	Bergmann glia
antxr2b	9.18016	-1.94442	0.356815	-5.44939	5.05424e-08	3.7813e-06	Bergmann glia
mag	33.4435	1.50337	0.276035	5.44629	5.14323e-08	3.82257e-06	Bergmann glia
cdcp1a	4.75757	-5.57144	1.02351	-5.44347	5.2252e-08	3.85811e-06	Bergmann glia
lmod2a	6.86158	-2.65826	0.488501	-5.44167	5.27837e-08	3.87206e-06	Bergmann glia
LOC111188388	6.84856	2.79969	0.514806	5.43834	5.37794e-08	3.91965e-06	Bergmann glia
LOC111189851	5.27078	2.9752	0.548407	5.42517	5.78992e-08	4.19287e-06	Bergmann glia
chrm3a	26.3701	-2.02523	0.375912	-5.38751	7.14408e-08	5.14055e-06	Bergmann glia
LOC125799270	10.9356	-2.8343	0.526493	-5.38335	7.31108e-08	5.22742e-06	Bergmann glia
LOC125804600	3.94079	-4.93535	0.917718	-5.37785	7.53814e-08	5.35587e-06	Bergmann glia
stk17al	10.3114	-1.64633	0.307237	-5.35849	8.39196e-08	5.92524e-06	Bergmann glia
ptprk	6.4033	-2.92321	0.548451	-5.32994	9.82436e-08	6.89352e-06	Bergmann glia
prkd2	22.5989	1.25262	0.235145	5.327	9.98474e-08	6.96281e-06	Bergmann glia
LOC103023441	49.0237	1.16888	0.219697	5.32042	1.03529e-07	7.17523e-06	Bergmann glia
LOC103044705	3.55107	-3.65162	0.686931	-5.31586	1.06157e-07	7.31253e-06	Bergmann glia
clul1	3.87222	-4.26711	0.805006	-5.30072	1.1535e-07	7.86237e-06	Bergmann glia
si:ch211-225h24.2	4.09739	-5.37782	1.01738	-5.28594	1.25059e-07	8.45982e-06	Bergmann glia
LOC103021983	15.4865	1.679	0.317732	5.28432	1.26172e-07	8.46057e-06	Bergmann glia
LOC125781004	3.77966	-5.25372	0.994317	-5.28375	1.26568e-07	8.46057e-06	Bergmann glia
si:ch211-207d6.2	9.26065	2.25261	0.426714	5.27896	1.29919e-07	8.63353e-06	Bergmann glia
LOC103045750	5.42501	-6.60407	1.25265	-5.2721	1.34874e-07	8.91033e-06	Bergmann glia
dgkh	13.6382	2.33681	0.443749	5.26607	1.39379e-07	9.15443e-06	Bergmann glia
wscd1b	4.29416	-4.13539	0.78793	-5.24842	1.5341e-07	1.00178e-05	Bergmann glia
phc2a	17.6553	1.76426	0.336384	5.24477	1.56476e-07	1.01593e-05	Bergmann glia
LOC103037947	5.47763	2.99066	0.570455	5.24259	1.5834e-07	1.02216e-05	Bergmann glia
LOC103042854	3.53415	-5.19597	0.992313	-5.23622	1.63897e-07	1.05201e-05	Bergmann glia
tspan7b	34.1627	-1.16209	0.222104	-5.23219	1.6751e-07	1.06913e-05	Bergmann glia
LOC125801098	3.89795	-4.98984	0.954417	-5.22816	1.71209e-07	1.0866e-05	Bergmann glia
cst3	73.9872	-2.04182	0.391292	-5.21816	1.80713e-07	1.13598e-05	Bergmann glia
LOC103041220	3.35813	-4.29183	0.822526	-5.21786	1.81e-07	1.13598e-05	Bergmann glia
LOC111191728	4.6718	-3.40652	0.653769	-5.21059	1.88241e-07	1.17489e-05	Bergmann glia
nr1h4	21.3371	-1.64356	0.315974	-5.20158	1.97596e-07	1.22651e-05	Bergmann glia
LOC125787714	112.1	-1.30891	0.252695	-5.17979	2.22134e-07	1.36383e-05	Bergmann glia
tafa5a	169.017	1.07128	0.207074	5.1734	2.29875e-07	1.40373e-05	Bergmann glia
LOC103039426	4.03647	-3.41732	0.66088	-5.17086	2.3302e-07	1.41528e-05	Bergmann glia
camkva	11.0699	-3.35931	0.649826	-5.16955	2.34662e-07	1.41764e-05	Bergmann glia
LOC111196306	4.78491	-5.99006	1.16034	-5.16231	2.43919e-07	1.46572e-05	Bergmann glia
rasgef1ba	28.9573	1.88579	0.36604	5.15186	2.57918e-07	1.54164e-05	Bergmann glia
LOC125806063	11.913	-2.19715	0.427869	-5.13509	2.82006e-07	1.65928e-05	Bergmann glia
gdf2	15.6517	-1.33004	0.259065	-5.13401	2.83633e-07	1.66021e-05	Bergmann glia
LOC125789922	3.07262	-3.52705	0.688127	-5.12558	2.96622e-07	1.71898e-05	Bergmann glia
prrt4b	3.97248	-2.69127	0.525296	-5.12334	3.00163e-07	1.72544e-05	Bergmann glia
LOC125784510	3.56245	-3.68625	0.719565	-5.12289	3.00887e-07	1.72544e-05	Bergmann glia
wt1a	9.79267	-2.59097	0.507557	-5.10478	3.31176e-07	1.88806e-05	Bergmann glia
ptprua	64.9661	1.31904	0.258434	5.10398	3.32588e-07	1.88806e-05	Bergmann glia
LOC103034923	20.7075	-1.96094	0.387802	-5.05655	4.26918e-07	2.3943e-05	Bergmann glia
LOC125787411	26.9783	1.589	0.31428	5.05601	4.28121e-07	2.3943e-05	Bergmann glia
plxnb2a.1	53.6108	1.01172	0.200796	5.03853	4.69116e-07	2.61064e-05	Bergmann glia
ssr4	6.56591	-2.17851	0.432482	-5.03723	4.7232e-07	2.61559e-05	Bergmann glia
LOC125802271	20.6317	1.08266	0.215797	5.01704	5.24729e-07	2.88339e-05	Bergmann glia
LOC103044892	14.2746	2.22837	0.444216	5.0164	5.2649e-07	2.88339e-05	Bergmann glia
slc7a3a	4.0601	-3.41313	0.680485	-5.01573	5.28337e-07	2.88339e-05	Bergmann glia
LOC111190302	13.0708	1.59214	0.317816	5.00964	5.45314e-07	2.94757e-05	Bergmann glia
si:ch1073-303k11.2	7.76845	-2.03382	0.408855	-4.97444	6.54351e-07	3.50341e-05	Bergmann glia
LOC125786735	39.6662	-1.59548	0.322542	-4.94658	7.55305e-07	4.02485e-05	Bergmann glia
LOC125801697	4.90203	-6.37157	1.28901	-4.943	7.69308e-07	4.08022e-05	Bergmann glia
pard3ba	7.74806	2.31281	0.469724	4.92376	8.48979e-07	4.46089e-05	Bergmann glia
LOC125784859	19.2403	-1.58056	0.321654	-4.91386	8.92992e-07	4.67043e-05	Bergmann glia
LOC125784449	7.86465	-1.84886	0.376886	-4.90562	9.3133e-07	4.8485e-05	Bergmann glia
ackr4b	4.11231	-2.86507	0.584335	-4.90313	9.43213e-07	4.88783e-05	Bergmann glia
syt11b	19.1723	-1.65839	0.338298	-4.90216	9.4791e-07	4.88974e-05	Bergmann glia
nr1d2b	6.76816	-2.57079	0.524542	-4.90103	9.53354e-07	4.89547e-05	Bergmann glia
b3galt2	8.16753	-1.82549	0.372829	-4.89633	9.76448e-07	4.99137e-05	Bergmann glia
slc38a5b	4.23345	-3.31728	0.67855	-4.88877	1.01467e-06	5.16117e-05	Bergmann glia
tectb	7.87532	-2.11398	0.432486	-4.88797	1.0188e-06	5.16117e-05	Bergmann glia
lingo2	77.8859	1.37912	0.282308	4.88514	1.03354e-06	5.21244e-05	Bergmann glia
lsp1a	10.973	-1.71029	0.350858	-4.8746	1.09029e-06	5.47422e-05	Bergmann glia
mamdc2a	3.66382	3.04004	0.623818	4.87329	1.09755e-06	5.4863e-05	Bergmann glia
supt6h	13.5207	1.61195	0.33235	4.85016	1.23364e-06	6.11246e-05	Bergmann glia
LOC103033886	3.81453	-4.18316	0.862681	-4.84902	1.24071e-06	6.12066e-05	Bergmann glia
LOC125795452	2.97654	-4.4443	0.918182	-4.84032	1.2963e-06	6.3671e-05	Bergmann glia
bsg	36.2281	-1.11598	0.231346	-4.82386	1.40806e-06	6.85638e-05	Bergmann glia
fgf14	7.83897	-2.04592	0.424558	-4.81894	1.44326e-06	6.99763e-05	Bergmann glia
LOC125799042	4.85733	2.68437	0.557704	4.81325	1.48498e-06	7.16916e-05	Bergmann glia
rplp1	53.4817	-1.68147	0.349951	-4.80488	1.54848e-06	7.41234e-05	Bergmann glia
cul1a	7.89937	1.84487	0.384909	4.79301	1.643e-06	7.83166e-05	Bergmann glia
tp53bp2a	17.9991	-1.06949	0.223484	-4.78553	1.70535e-06	8.07108e-05	Bergmann glia
slc16a4	7.265	1.68172	0.351436	4.78528	1.70752e-06	8.07108e-05	Bergmann glia
s100v2	3.54029	-2.87196	0.601151	-4.77744	1.77545e-06	8.35011e-05	Bergmann glia
LOC125782184	13.5883	-1.32491	0.277753	-4.77011	1.84126e-06	8.59534e-05	Bergmann glia
LOC103022107	5.80043	-2.1056	0.441889	-4.765	1.88853e-06	8.7797e-05	Bergmann glia
LOC125780657	11.5991	1.33827	0.281109	4.76068	1.9294e-06	8.93296e-05	Bergmann glia
LOC125793887	4.23088	2.50181	0.526479	4.75196	2.01456e-06	9.28917e-05	Bergmann glia
LOC111192126	8.01284	-1.84381	0.388734	-4.74312	2.10453e-06	9.66457e-05	Bergmann glia
LOC111188787	11.3302	-2.42879	0.512237	-4.74154	2.12095e-06	9.70057e-05	Bergmann glia
il22ra2	4.95522	-4.68736	0.991067	-4.72961	2.24956e-06	0.000102473	Bergmann glia
coro1ca	17.5518	1.10227	0.233439	4.72189	2.33662e-06	0.000106011	Bergmann glia
slc39a5	10.3257	-1.81132	0.38474	-4.70792	2.50261e-06	0.000113088	Bergmann glia
shank1	36.634	1.42209	0.302132	4.70683	2.51597e-06	0.000113239	Bergmann glia
wscd2	42.3303	1.16753	0.249835	4.67318	2.96576e-06	0.000132428	Bergmann glia
slc46a3	5.5001	-2.30618	0.493751	-4.67075	3.00105e-06	0.000133476	Bergmann glia
gabrr2b	3.41669	-4.31998	0.925341	-4.66853	3.03363e-06	0.000133992	Bergmann glia
bmp1b	19.0311	1.27419	0.272942	4.66834	3.03638e-06	0.000133992	Bergmann glia
LOC125784790	14.8195	2.0301	0.435289	4.66381	3.10407e-06	0.000136446	Bergmann glia
jak3	3.5393	-5.52034	1.18528	-4.65739	3.20237e-06	0.000140222	Bergmann glia
LOC125780956	3.38156	-3.43152	0.738535	-4.64639	3.37792e-06	0.000147337	Bergmann glia
LOC103038709	116.79	-1.46381	0.31558	-4.63849	3.50968e-06	0.000152495	Bergmann glia
LOC125782384	4.24439	-6.04228	1.30625	-4.62567	3.73391e-06	0.00016057	Bergmann glia
LOC103022347	3.24496	-2.63734	0.570184	-4.62543	3.73825e-06	0.00016057	Bergmann glia
LOC125804550	5.11442	-2.11685	0.457732	-4.62465	3.75237e-06	0.00016057	Bergmann glia
LOC103034567	2.88077	-4.03783	0.873826	-4.62086	3.8215e-06	0.000162911	Bergmann glia
fbxo25	7.17611	-1.69433	0.367165	-4.61462	3.93819e-06	0.000167255	Bergmann glia
rtn4r	150.248	1.07368	0.23357	4.59682	4.28997e-06	0.000181407	Bergmann glia
cebpd	25.3707	-2.01872	0.43922	-4.59616	4.30354e-06	0.000181407	Bergmann glia
ctbp2a	9.68206	-1.5932	0.347108	-4.58995	4.4336e-06	0.000186195	Bergmann glia
LOC111195356	3.89839	-6.08641	1.32718	-4.58597	4.51874e-06	0.000189067	Bergmann glia
abcd4	11.4273	-1.7465	0.38112	-4.58254	4.59351e-06	0.000191487	Bergmann glia
bco2a	8.97695	-1.9874	0.433881	-4.58053	4.63799e-06	0.00019263	Bergmann glia
LOC111191304	3.14317	-5.32962	1.16442	-4.57707	4.71526e-06	0.000195122	Bergmann glia
ca14	5.93379	-1.84873	0.404078	-4.57518	4.75819e-06	0.00019618	Bergmann glia
glb1l	6.28419	-2.20663	0.482817	-4.57031	4.86997e-06	0.000200058	Bergmann glia
LOC103041514	16.7006	1.42809	0.313718	4.55216	5.30979e-06	0.000217132	Bergmann glia
zfyve19	11.1947	-1.23804	0.272002	-4.5516	5.32404e-06	0.000217132	Bergmann glia
grin2ca	11.5487	-2.54714	0.559907	-4.54922	5.3844e-06	0.000218804	Bergmann glia
LOC103025349	3.43756	-2.73323	0.602665	-4.53524	5.75376e-06	0.000232976	Bergmann glia
LOC103037734	3.15092	3.53658	0.780101	4.5335	5.80151e-06	0.00023407	Bergmann glia
LOC111191753	2.37393	-3.58121	0.791924	-4.52217	6.12082e-06	0.000245202	Bergmann glia
abcc8	5.56286	2.82353	0.624485	4.52138	6.1437e-06	0.000245249	Bergmann glia
LOC125782410	238.661	-1.62159	0.359122	-4.51544	6.31861e-06	0.000251343	Bergmann glia
foxo6a	3.56537	-2.99921	0.665105	-4.50938	6.5016e-06	0.000257714	Bergmann glia
LOC103022869	3.28935	-5.96046	1.32433	-4.50074	6.77174e-06	0.000266552	Bergmann glia
LOC103026825	30.0114	-1.31943	0.293599	-4.494	6.98984e-06	0.000274181	Bergmann glia
ctsba	21.8059	-1.29983	0.289944	-4.48305	7.35841e-06	0.00028764	Bergmann glia
adgrb3	243.366	1.36014	0.303554	4.48073	7.43868e-06	0.000289775	Bergmann glia
LOC125804701	31.5727	-1.01124	0.226085	-4.47285	7.71829e-06	0.000298608	Bergmann glia
nkx2.4b	2.93594	-3.10728	0.695083	-4.47038	7.80821e-06	0.000301056	Bergmann glia
LOC125794066	3.06822	-3.75938	0.84171	-4.46636	7.95612e-06	0.000305715	Bergmann glia
tbkbp1	9.92127	-2.32272	0.520421	-4.46316	8.07582e-06	0.000309263	Bergmann glia
LOC111190334	3.19193	4.75443	1.06652	4.45787	8.27767e-06	0.000314858	Bergmann glia
hsd11b2	6.20078	2.45293	0.551531	4.44748	8.68821e-06	0.000329053	Bergmann glia
LOC111190415	11.0069	-1.34443	0.302325	-4.44697	8.70912e-06	0.000329053	Bergmann glia
LOC111190912	5.60147	-2.16041	0.486375	-4.44185	8.91869e-06	0.000335848	Bergmann glia
angptl4	15.7742	-2.18781	0.492845	-4.43914	9.03199e-06	0.000338985	Bergmann glia
spout1	2.21891	-4.16351	0.938435	-4.43665	9.13702e-06	0.000341791	Bergmann glia
rps16	18.2358	-2.08643	0.470545	-4.43408	9.24645e-06	0.000344743	Bergmann glia
LOC103046989	4.0134	-2.65237	0.598411	-4.43236	9.32093e-06	0.000345192	Bergmann glia
si:dkey-93h22.7	2.98802	-5.32588	1.20169	-4.43198	9.33725e-06	0.000345192	Bergmann glia
LOC103025997	10.1829	1.78841	0.403551	4.43168	9.35015e-06	0.000345192	Bergmann glia
LOC125782504	7.19419	-2.11302	0.477786	-4.42253	9.75536e-06	0.000357813	Bergmann glia
LOC103037300	58.2965	1.31771	0.298309	4.41728	9.99523e-06	0.000365424	Bergmann glia
LOC111195232	14.1615	-1.80412	0.408904	-4.4121	1.02373e-05	0.000373068	Bergmann glia
tafa1a	49.9249	1.22998	0.278919	4.40982	1.03456e-05	0.0003758	Bergmann glia
p3h3	4.89484	-2.09927	0.476571	-4.40494	1.05813e-05	0.00038313	Bergmann glia
ankfn1	5.39767	2.59969	0.591273	4.39677	1.09876e-05	0.000396571	Bergmann glia
LOC111193656	3.81737	-2.50762	0.572114	-4.38308	1.17014e-05	0.000420988	Bergmann glia
LOC103032996	2.68815	-5.17424	1.18148	-4.37945	1.18977e-05	0.000426692	Bergmann glia
cuedc1b	20.7897	1.03687	0.237123	4.37271	1.22713e-05	0.000438698	Bergmann glia
dbpa	4.38617	-2.69076	0.615974	-4.36831	1.25213e-05	0.000444823	Bergmann glia
maff	19.1738	-1.07407	0.246046	-4.36533	1.2693e-05	0.000449507	Bergmann glia
pnp5a	2.48373	-5.09089	1.16774	-4.3596	1.30298e-05	0.000459992	Bergmann glia
cpeb4a	13.4935	-1.22825	0.281932	-4.35656	1.32124e-05	0.000463543	Bergmann glia
col6a1	5.29551	2.44947	0.563633	4.34585	1.38738e-05	0.000482252	Bergmann glia
LOC111190837	2.96794	-5.82508	1.34346	-4.33588	1.45181e-05	0.000503102	Bergmann glia
pard3aa	14.5511	1.94996	0.450032	4.33294	1.47132e-05	0.000508304	Bergmann glia
vangl1	6.15078	1.98973	0.459908	4.32636	1.51595e-05	0.000522125	Bergmann glia
LOC103037963	4.09741	-3.6987	0.859013	-4.30576	1.66414e-05	0.000569262	Bergmann glia
LOC111194756	5.52384	-2.05488	0.477295	-4.30526	1.66793e-05	0.000569262	Bergmann glia
ctsla	29.7562	-1.47477	0.342984	-4.29984	1.70921e-05	0.000579438	Bergmann glia
LOC111188759	3.48101	-5.12942	1.19307	-4.29933	1.71313e-05	0.000579438	Bergmann glia
LOC125804584	2.83626	-2.70678	0.629761	-4.29811	1.72263e-05	0.000580912	Bergmann glia
col5a3a	18.8795	-1.12137	0.261203	-4.29309	1.76205e-05	0.000592437	Bergmann glia
samd12	47.025	-1.39479	0.325052	-4.29097	1.77891e-05	0.000596331	Bergmann glia
LOC103025908	2.88388	-2.94579	0.686881	-4.28866	1.79758e-05	0.000600808	Bergmann glia
grik5	11.1093	1.50454	0.351322	4.28251	1.84797e-05	0.000615636	Bergmann glia
camsap3	12.5661	1.26478	0.295418	4.2813	1.85801e-05	0.000615636	Bergmann glia
LOC111190767	28.3008	-1.30165	0.304552	-4.274	1.91997e-05	0.000633503	Bergmann glia
ngfra	9.91959	1.54674	0.36193	4.2736	1.92344e-05	0.000633503	Bergmann glia
fignl2	11.6558	1.61613	0.378273	4.27239	1.93392e-05	0.000635102	Bergmann glia
gas2l3	12.6525	-1.8401	0.43115	-4.26788	1.97337e-05	0.000646177	Bergmann glia
LOC125782217	18.6579	-1.69943	0.39827	-4.26703	1.98095e-05	0.000646787	Bergmann glia
LOC125795244	3.1892	-5.84892	1.37219	-4.26248	2.02169e-05	0.000656295	Bergmann glia
nanos1	6.95257	-1.65734	0.389338	-4.25681	2.07369e-05	0.000671245	Bergmann glia
clstn2a	45.1408	-1.59175	0.373991	-4.25611	2.08011e-05	0.000671401	Bergmann glia
lrriq1	8.36443	-1.52597	0.358856	-4.25231	2.11576e-05	0.000680962	Bergmann glia
nr1d4b	2.24511	-4.6081	1.08733	-4.23798	2.25542e-05	0.00072385	Bergmann glia
adgrd2	36.3188	-1.00157	0.236594	-4.23329	2.303e-05	0.000734943	Bergmann glia
il16	4.86188	-1.94868	0.460964	-4.2274	2.36412e-05	0.000752321	Bergmann glia
LOC103037501	3.28703	-3.05306	0.722762	-4.22416	2.39836e-05	0.000761076	Bergmann glia
thbs1b	6.66052	2.38058	0.563708	4.22308	2.40987e-05	0.000762584	Bergmann glia
sfrp5	16.6422	-1.77187	0.419741	-4.22134	2.42849e-05	0.000766332	Bergmann glia
LOC125786867	2.28991	-3.44304	0.816576	-4.21643	2.48203e-05	0.000778873	Bergmann glia
cpne8	5.18051	2.88399	0.686492	4.20106	2.65674e-05	0.000830087	Bergmann glia
LOC125790039	4.73724	-2.11648	0.503829	-4.20078	2.65992e-05	0.000830087	Bergmann glia
LOC125802368	2.12026	-3.71864	0.885543	-4.19928	2.67769e-05	0.000833331	Bergmann glia
LOC111192673	2.60927	-3.12829	0.745163	-4.19813	2.69125e-05	0.000835247	Bergmann glia
plppr1	5.97595	-2.11766	0.50457	-4.19697	2.70515e-05	0.000837262	Bergmann glia
LOC125786751	3.03059	-2.66565	0.635883	-4.19205	2.7644e-05	0.000853262	Bergmann glia
LOC103034074	2.74084	-5.60677	1.33851	-4.1888	2.80435e-05	0.000863236	Bergmann glia
ece2a	15.4569	-1.12542	0.268792	-4.18695	2.82731e-05	0.000867937	Bergmann glia
parietopsin	4.60425	-1.82577	0.436466	-4.18307	2.87599e-05	0.00088049	Bergmann glia
LOC103021416	2.29641	-4.62313	1.10698	-4.17633	2.96249e-05	0.000897694	Bergmann glia
cirbpa	24.7166	1.05382	0.252338	4.17622	2.96387e-05	0.000897694	Bergmann glia
spty2d1	14.8281	-1.14344	0.273858	-4.17529	2.9761e-05	0.000898958	Bergmann glia
LOC103032727	10.9473	1.46139	0.350453	4.16999	3.04614e-05	0.000917659	Bergmann glia
LOC103030706	5.38872	-1.8939	0.455078	-4.16171	3.15871e-05	0.000948771	Bergmann glia
col23a1a	12.4423	1.82835	0.439454	4.16052	3.1753e-05	0.000948979	Bergmann glia
LOC125782359	2.17799	-4.95334	1.19247	-4.15385	3.26923e-05	0.000974471	Bergmann glia
nfatc4	6.36883	1.73974	0.419044	4.15169	3.30025e-05	0.000978556	Bergmann glia
LOC125780983	2.73339	-5.14288	1.24154	-4.14235	3.43773e-05	0.00101399	Bergmann glia
ctsd	15.4172	-1.39928	0.337966	-4.14029	3.46874e-05	0.00102048	Bergmann glia
LOC125787338	2.19715	-3.63969	0.881176	-4.13049	3.61988e-05	0.00106124	Bergmann glia
crb1	14.3253	1.217	0.294666	4.1301	3.62609e-05	0.00106124	Bergmann glia
rarab	16.4435	1.10277	0.267138	4.12808	3.65813e-05	0.00106644	Bergmann glia
robo3	9.47345	-1.53564	0.372024	-4.12779	3.66272e-05	0.00106644	Bergmann glia
unc13bb	5.64635	-2.02482	0.490977	-4.12407	3.72243e-05	0.00108103	Bergmann glia
pcdh18b	10.0521	1.2251	0.297358	4.11994	3.78979e-05	0.00109778	Bergmann glia
arih1l	5.55877	1.89471	0.460091	4.11812	3.81978e-05	0.00110363	Bergmann glia
LOC103038954	15.0453	-1.66286	0.403859	-4.11743	3.83122e-05	0.00110411	Bergmann glia
slc38a3a	23.3166	1.1318	0.275951	4.10145	4.10574e-05	0.00118022	Bergmann glia
LOC125804967	5.27286	-2.55896	0.625147	-4.09338	4.25135e-05	0.00121589	Bergmann glia
lrfn5a	5.79296	-1.78832	0.437282	-4.08963	4.32057e-05	0.00123256	Bergmann glia
mcu	20.3337	-1.61848	0.39747	-4.07195	4.6622e-05	0.00132002	Bergmann glia
LOC125801449	4.13984	-2.11745	0.521275	-4.06206	4.8642e-05	0.00137377	Bergmann glia
LOC125787210	1.88965	-3.95639	0.974304	-4.06074	4.89177e-05	0.00137811	Bergmann glia
LOC103028918	7.57577	1.59934	0.394251	4.05666	4.97789e-05	0.00139888	Bergmann glia
LOC111192373	2.2554	-3.66999	0.906294	-4.04945	5.13379e-05	0.00143912	Bergmann glia
LOC103024256	4.49174	-2.84806	0.703512	-4.04834	5.15813e-05	0.00144013	Bergmann glia
LOC125785661	3.89135	-2.23565	0.552268	-4.04813	5.16291e-05	0.00144013	Bergmann glia
enpp1	3.18472	3.39814	0.839786	4.04643	5.20045e-05	0.00144703	Bergmann glia
LOC125780502	3.14669	-2.32438	0.574704	-4.04449	5.24377e-05	0.0014555	Bergmann glia
cryba1b	1.81607	-4.31341	1.06689	-4.04296	5.27796e-05	0.00145783	Bergmann glia
epha3	15.4175	1.40051	0.34663	4.04037	5.33676e-05	0.00147047	Bergmann glia
tgfb1a	2.15269	-3.28411	0.81369	-4.03606	5.43554e-05	0.00149405	Bergmann glia
hsph1	4.401	1.98364	0.493382	4.02049	5.80775e-05	0.00158862	Bergmann glia
LOC125794053	5.47946	-1.72905	0.430154	-4.01961	5.82956e-05	0.00159074	Bergmann glia
si:cabz01007802.1	6.08911	3.3735	0.84017	4.01526	5.93814e-05	0.00161646	Bergmann glia
LOC125801535	2.2185	-5.50268	1.37167	-4.01167	6.0291e-05	0.00162649	Bergmann glia
adamtsl4	2.55457	-4.2408	1.05712	-4.01165	6.02956e-05	0.00162649	Bergmann glia
col4a4	3.86516	-2.40759	0.600275	-4.01081	6.05117e-05	0.00162649	Bergmann glia
arhgef11	11.9302	1.11988	0.279221	4.01072	6.05327e-05	0.00162649	Bergmann glia
LOC125802530	5.58757	-2.14947	0.535972	-4.01041	6.06135e-05	0.00162649	Bergmann glia
LOC103039999	10.9563	1.10808	0.277416	3.99428	6.48899e-05	0.00173301	Bergmann glia
LOC125801067	7.80587	-1.571	0.394752	-3.97972	6.89951e-05	0.00182967	Bergmann glia
LOC125801158	6.63147	2.73239	0.687098	3.9767	6.98775e-05	0.00184873	Bergmann glia
LOC103045495	4.87177	1.75715	0.441995	3.9755	7.02312e-05	0.00184967	Bergmann glia
LOC103031661	6.92971	-1.89586	0.476955	-3.97492	7.04042e-05	0.00184967	Bergmann glia
rassf9	9.92238	-1.28053	0.322228	-3.97398	7.06819e-05	0.00185265	Bergmann glia
slitrk5b	3.82923	-2.77496	0.699328	-3.96804	7.24647e-05	0.00189061	Bergmann glia
si:ch211-106h11.1	5.53183	-1.66203	0.41928	-3.96402	7.36972e-05	0.00191834	Bergmann glia
LOC111192534	20.2108	-1.39461	0.352656	-3.9546	7.66634e-05	0.00199096	Bergmann glia
LOC125785965	2.47597	-5.35418	1.35479	-3.95204	7.74869e-05	0.00200313	Bergmann glia
LOC103022594	1.93314	-4.24621	1.0756	-3.94776	7.88863e-05	0.00203322	Bergmann glia
ambra1b	7.17007	-1.61839	0.409991	-3.94738	7.90108e-05	0.00203322	Bergmann glia
LOC103022916	3.02755	4.36456	1.10626	3.94534	7.96877e-05	0.00204598	Bergmann glia
LOC111192751	2.13891	-3.54468	0.898996	-3.94293	8.04907e-05	0.00206191	Bergmann glia
si:dkey-3n22.9	2.11098	-5.31552	1.35056	-3.93578	8.2927e-05	0.00211473	Bergmann glia
LOC103026699	8.34321	-1.55916	0.396315	-3.93416	8.34889e-05	0.00212427	Bergmann glia
ankef1b	4.27787	-1.90307	0.483865	-3.93306	8.38713e-05	0.0021292	Bergmann glia
LOC111189913	2.09812	-4.018	1.02333	-3.92639	8.62299e-05	0.0021821	Bergmann glia
LOC103046166	2.10633	-4.33414	1.10409	-3.92554	8.65344e-05	0.0021821	Bergmann glia
ar	11.5336	-1.2671	0.322949	-3.92353	8.72597e-05	0.00219549	Bergmann glia
LOC107197512	4.84937	-2.03312	0.518942	-3.91782	8.93539e-05	0.00224318	Bergmann glia
creb5b	8.28234	-1.56926	0.400907	-3.91428	9.06746e-05	0.00227129	Bergmann glia
chrm4a	5.03539	-2.24035	0.572542	-3.91299	9.1159e-05	0.00227837	Bergmann glia
acsl2	8.30996	1.31564	0.337227	3.90136	9.56549e-05	0.00238021	Bergmann glia
kcnip3a	3.80065	2.77907	0.712683	3.89945	9.64123e-05	0.00239378	Bergmann glia
zgc:101540	10.9123	-1.2467	0.319957	-3.89645	9.76128e-05	0.00241827	Bergmann glia
LOC103042016	1.90135	-4.65117	1.19416	-3.89492	9.82295e-05	0.00242822	Bergmann glia
LOC125804556	10.4879	-1.82977	0.470219	-3.89132	9.97016e-05	0.00245549	Bergmann glia
LOC103037512	10.3893	-1.77435	0.455995	-3.89116	9.97672e-05	0.00245549	Bergmann glia
ppt1	13.8159	-1.51487	0.390248	-3.8818	0.000103686	0.00253536	Bergmann glia
arhgef4	12.3287	-1.04859	0.270271	-3.87976	0.000104558	0.00255118	Bergmann glia
slc15a1b	2.04584	-2.98794	0.771191	-3.87445	0.000106864	0.00258423	Bergmann glia
dip2a	12.4358	-1.17394	0.303016	-3.87419	0.00010698	0.00258423	Bergmann glia
si:ch1073-396h14.1	2.28693	-4.16982	1.07645	-3.87368	0.000107203	0.00258423	Bergmann glia
epb41l5	14.5308	1.05997	0.273648	3.8735	0.000107285	0.00258423	Bergmann glia
LOC103032132	29.4706	1.51048	0.390108	3.87196	0.000107965	0.00258956	Bergmann glia
LOC111193253	4.0595	-2.18319	0.56483	-3.86522	0.000110991	0.00265648	Bergmann glia
sycp1	7.85665	-6.01977	1.55953	-3.85999	0.000113391	0.0027082	Bergmann glia
pex14	8.8363	1.25781	0.3264	3.85358	0.000116405	0.00277432	Bergmann glia
arhgap46b	7.23861	-1.47512	0.38315	-3.84997	0.000118134	0.00279966	Bergmann glia
lamb1b	3.67804	2.04478	0.531739	3.84546	0.000120328	0.00283855	Bergmann glia
LOC103028824	1.75079	-4.67296	1.21521	-3.8454	0.000120356	0.00283855	Bergmann glia
LOC125782665	2.34285	-2.68915	0.699721	-3.84317	0.000121456	0.00285853	Bergmann glia
cpt1aa	8.55156	-1.65354	0.431846	-3.829	0.000128663	0.00301299	Bergmann glia
LOC111195381	39.4776	-1.33602	0.348948	-3.8287	0.00012882	0.00301299	Bergmann glia
l3mbtl1	4.73899	3.29179	0.860376	3.82598	0.00013025	0.00303389	Bergmann glia
klf11b	2.00798	-3.26065	0.852471	-3.82494	0.000130805	0.00304055	Bergmann glia
LOC103025837	2.00251	-3.4716	0.90804	-3.82318	0.000131744	0.00305607	Bergmann glia
LOC125799438	2.44081	2.82245	0.739326	3.8176	0.000134755	0.00311315	Bergmann glia
LOC103037190	2.88712	2.56317	0.671648	3.81624	0.000135501	0.00312398	Bergmann glia
cpdb	2.06322	-5.24804	1.37646	-3.8127	0.000137454	0.00316257	Bergmann glia
hapln3	5.27185	-2.47052	0.649272	-3.80507	0.000141765	0.00325512	Bergmann glia
serinc1	18.5997	-1.34335	0.353454	-3.80063	0.000144326	0.00330052	Bergmann glia
LOC103023841	8.5319	-1.61908	0.426188	-3.79898	0.000145294	0.00331594	Bergmann glia
rgs12a	6.86665	1.36516	0.35953	3.79707	0.000146415	0.00333477	Bergmann glia
LOC111197331	5.56619	-1.76951	0.466536	-3.79288	0.000148913	0.00338485	Bergmann glia
LOC125787359	19.8675	-2.43032	0.640846	-3.79236	0.000149223	0.00338508	Bergmann glia
LOC103021387	4.7475	-1.8446	0.486888	-3.78855	0.000151531	0.00342147	Bergmann glia
si:ch211-262i1.4	6.2773	-1.45961	0.385292	-3.78832	0.000151669	0.00342147	Bergmann glia
LOC103026471	4.89138	-1.80222	0.475745	-3.78821	0.000151735	0.00342147	Bergmann glia
LOC111197416	4.75093	3.08009	0.81331	3.78711	0.00015241	0.00342984	Bergmann glia
rab4a	4.39719	-2.17126	0.574972	-3.77629	0.000159179	0.00356088	Bergmann glia
map1ab	20.3062	-1.46831	0.389559	-3.76915	0.000163803	0.00365708	Bergmann glia
LOC103042385	6.76702	-1.70371	0.452142	-3.7681	0.000164498	0.00366534	Bergmann glia
rap1aa	7.30517	-1.43307	0.380785	-3.76347	0.000167572	0.0037265	Bergmann glia
gpam	11.0203	1.51212	0.403205	3.75024	0.000176664	0.00391327	Bergmann glia
tmem71	14.2996	-1.08483	0.289774	-3.74372	0.000181314	0.00400059	Bergmann glia
tmem41ab	7.26608	-1.49658	0.400122	-3.74031	0.000183793	0.00404739	Bergmann glia
ches1	7.37963	-1.29904	0.347503	-3.73822	0.000185331	0.00406496	Bergmann glia
pear1	8.28906	1.37892	0.368906	3.73786	0.000185594	0.00406496	Bergmann glia
LOC125784528	3.66221	3.793	1.01478	3.73776	0.00018567	0.00406496	Bergmann glia
LOC125782189	3.07225	-2.63874	0.706306	-3.73598	0.000186987	0.00408587	Bergmann glia
grip2b	30.6823	1.0349	0.277192	3.7335	0.000188838	0.0041175	Bergmann glia
veph1	13.1443	1.20197	0.321979	3.73307	0.000189164	0.0041175	Bergmann glia
LOC125804706	1.81284	-4.07343	1.0916	-3.73161	0.000190259	0.00413337	Bergmann glia
itgb1bp1	2.02203	-3.01829	0.809322	-3.7294	0.000191935	0.00416178	Bergmann glia
LOC125782668	2.5569	3.29397	0.883393	3.72877	0.000192418	0.00416427	Bergmann glia
LOC125806049	6.65004	-1.77545	0.476323	-3.7274	0.000193465	0.00417093	Bergmann glia
LOC125799116	1.85724	-4.98851	1.33866	-3.72651	0.000194151	0.00417775	Bergmann glia
LOC125790073	2.28167	-5.38468	1.44543	-3.7253	0.000195081	0.0041898	Bergmann glia
LOC125804845	2.02746	-3.15182	0.84684	-3.72186	0.000197763	0.00423934	Bergmann glia
LOC103024174	2.79138	3.75319	1.00863	3.72106	0.000198388	0.00424468	Bergmann glia
LOC103031313	6.14618	-1.76531	0.474514	-3.72026	0.000199021	0.00425017	Bergmann glia
serpinh1b	3.0697	4.75881	1.27969	3.71871	0.000200244	0.00426823	Bergmann glia
LOC103035177	2.9575	-2.59682	0.69982	-3.71069	0.000206695	0.00438093	Bergmann glia
idh3a	4.61915	1.61085	0.434948	3.70354	0.00021261	0.00448469	Bergmann glia
igflr1	2.45169	-2.91163	0.786218	-3.70334	0.000212782	0.00448469	Bergmann glia
zmynd8	9.63728	1.2195	0.330059	3.6948	0.000220063	0.0046195	Bergmann glia
LOC103036602	2.65106	-3.26932	0.884939	-3.6944	0.000220405	0.0046195	Bergmann glia
per3	7.06158	-1.59372	0.432572	-3.6843	0.000229332	0.00479181	Bergmann glia
LOC125806769	3.28831	-2.68676	0.729514	-3.68294	0.00023056	0.0048056	Bergmann glia
LOC125804620	3.18908	1.96901	0.53497	3.68061	0.00023268	0.00483196	Bergmann glia
kcnab2a	14.8619	-1.30858	0.356124	-3.67449	0.000238324	0.00494008	Bergmann glia
il1rapl1a	14.7154	1.2677	0.345421	3.67002	0.000242529	0.00501803	Bergmann glia
rasgrp2	10.4692	-1.30672	0.356415	-3.6663	0.000246089	0.00507311	Bergmann glia
lipt2	2.24503	-3.01809	0.823642	-3.66433	0.000247991	0.00510301	Bergmann glia
LOC111188498	8.64931	-1.53789	0.419908	-3.66245	0.000249811	0.00512561	Bergmann glia
zgc:171572	12.1224	-1.23723	0.338323	-3.65694	0.000255245	0.00522086	Bergmann glia
LOC125805066	2.44262	-4.97739	1.3612	-3.65662	0.000255567	0.00522086	Bergmann glia
appb	13.7331	-1.28019	0.35093	-3.648	0.00026429	0.00538931	Bergmann glia
oaz2a	4.16124	-1.8907	0.519205	-3.64152	0.000271029	0.00551679	Bergmann glia
txndc12	2.96926	-2.35298	0.64812	-3.63048	0.000282898	0.0057377	Bergmann glia
fign	11.6848	1.46076	0.40272	3.62725	0.000286459	0.0057995	Bergmann glia
ugt5f1	3.33171	2.23959	0.61804	3.6237	0.000290417	0.00586199	Bergmann glia
LOC103030800	3.49402	2.22908	0.615201	3.62333	0.000290832	0.00586199	Bergmann glia
LOC125784864	7.32369	-1.36672	0.377224	-3.62309	0.000291102	0.00586199	Bergmann glia
prdm6	3.71381	2.06162	0.569357	3.62097	0.000293505	0.00589987	Bergmann glia
npy1r	3.32209	2.97776	0.822615	3.61987	0.000294748	0.00590682	Bergmann glia
bach1a	17.3393	-1.06169	0.293306	-3.61974	0.000294896	0.00590682	Bergmann glia
phactr4a	8.08607	1.1874	0.328615	3.61335	0.000302262	0.00603297	Bergmann glia
LOC125790022	1.59578	-3.59279	0.995343	-3.60959	0.000306677	0.00609952	Bergmann glia
tmem18	10.7395	-1.3878	0.384683	-3.60764	0.000308999	0.0061349	Bergmann glia
LOC125802444	2.90904	-2.28741	0.634587	-3.60457	0.000312673	0.00618065	Bergmann glia
LOC125801723	5.519	-1.79122	0.497018	-3.60392	0.000313448	0.00618065	Bergmann glia
fhdc2	5.96577	-1.70092	0.471969	-3.60389	0.000313491	0.00618065	Bergmann glia
LOC125799431	1.4535	-3.59121	0.996655	-3.60326	0.000314249	0.0061848	Bergmann glia
LOC103029303	2.17635	-2.60231	0.722396	-3.60234	0.00031537	0.00619606	Bergmann glia
LOC103021625	1.9212	-4.75681	1.32097	-3.60099	0.000317003	0.00620656	Bergmann glia
LOC125782358	3.84972	-1.8153	0.505103	-3.59391	0.000325748	0.00635575	Bergmann glia
asah1b	7.78459	-1.26537	0.352185	-3.5929	0.000327021	0.00636958	Bergmann glia
zgc:153409	5.25288	-1.68249	0.468437	-3.59172	0.000328506	0.00638748	Bergmann glia
LOC125801235	2.49505	-2.60032	0.725132	-3.586	0.000335792	0.00651794	Bergmann glia
tmbim4	9.29131	-1.57211	0.438687	-3.58367	0.000338804	0.00654315	Bergmann glia
zmp:0000000936	2.69135	-2.15677	0.601836	-3.58365	0.000338828	0.00654315	Bergmann glia
arl16	5.86885	-1.52679	0.426254	-3.58187	0.000341148	0.0065655	Bergmann glia
LOC103030241	12.8862	1.08129	0.302398	3.57572	0.00034926	0.00671018	Bergmann glia
LOC125796840	1.61607	-4.91457	1.37782	-3.56692	0.000361205	0.00691616	Bergmann glia
si:ch211-212o1.2	10.562	1.1472	0.321708	3.56598	0.000362498	0.00692918	Bergmann glia
fam43a	1.73223	-4.06965	1.14334	-3.55945	0.000371632	0.00706789	Bergmann glia
pln	5.21129	-1.52373	0.428383	-3.55692	0.000375225	0.00712422	Bergmann glia
LOC103041334	2.23767	-3.09129	0.869658	-3.5546	0.000378553	0.00717536	Bergmann glia
LOC125784388	1.68639	-4.90105	1.37983	-3.55192	0.000382425	0.0072366	Bergmann glia
LOC125780395	2.0399	-3.26706	0.921943	-3.54367	0.000394603	0.00745456	Bergmann glia
pnn	14.3938	-1.07136	0.3033	-3.53234	0.000411895	0.00773959	Bergmann glia
LOC125801672	1.67576	-4.83293	1.36833	-3.532	0.000412431	0.00773959	Bergmann glia
LOC111191435	5.8546	-1.68659	0.478234	-3.5267	0.000420766	0.00788291	Bergmann glia
LOC103042233	2.78371	2.62255	0.744508	3.52252	0.000427458	0.0079818	Bergmann glia
sncga	31.9405	2.5837	0.73388	3.5206	0.000430571	0.00801672	Bergmann glia
LOC103043435	2.4193	-3.41708	0.972018	-3.51545	0.000439006	0.00813024	Bergmann glia
ppp1cb	5.19284	-1.69468	0.48226	-3.51403	0.000441358	0.00816043	Bergmann glia
slc3a2b	3.00386	-2.06983	0.589165	-3.51316	0.00044281	0.00816055	Bergmann glia
LOC103031966	5.03515	-2.32549	0.662551	-3.5099	0.000448279	0.0082479	Bergmann glia
rcan1b	1.72471	-4.12551	1.17824	-3.50143	0.000462772	0.00845945	Bergmann glia
LOC111197609	2.29962	-2.48724	0.710958	-3.49843	0.000468009	0.00854135	Bergmann glia
adgrl1a	4.05036	-1.71966	0.491821	-3.49651	0.000471388	0.00858914	Bergmann glia
LOC103039408	3.74239	-2.26893	0.649047	-3.49579	0.00047266	0.00859846	Bergmann glia
LOC111195377	1.67002	-4.73627	1.3552	-3.49488	0.000474282	0.0086141	Bergmann glia
ltk	1.62026	-3.26242	0.933819	-3.49363	0.000476498	0.00864045	Bergmann glia
LOC103042871	3.64349	-2.1483	0.616414	-3.48516	0.000491848	0.00886189	Bergmann glia
tm7sf2	9.66674	-1.3673	0.392927	-3.47977	0.000501848	0.00902767	Bergmann glia
aurka	12.1647	-1.44377	0.41565	-3.47353	0.000513659	0.00922545	Bergmann glia
hdhd2	2.43766	-2.11532	0.609064	-3.47307	0.000514544	0.00922667	Bergmann glia
LOC103035149	2.73659	2.18193	0.628506	3.47162	0.000517333	0.00925229	Bergmann glia
iscu	3.35637	1.82239	0.525088	3.47064	0.000519215	0.00925229	Bergmann glia
igf2bp1	3.91969	1.76432	0.508358	3.47062	0.000519249	0.00925229	Bergmann glia
uxt	3.673	-1.73505	0.500333	-3.46779	0.000524766	0.00933587	Bergmann glia
LOC103026224	11.8526	1.41172	0.407349	3.46562	0.000529006	0.0093965	Bergmann glia
cxcl12a	1.54068	-3.46575	1.00038	-3.46445	0.000531324	0.00942288	Bergmann glia
LOC103031026	1.85722	-2.73071	0.790114	-3.4561	0.000548056	0.00968918	Bergmann glia
LOC103040296	2.50818	-2.29456	0.664326	-3.45397	0.000552403	0.00975078	Bergmann glia
rsad2	2.63093	4.46947	1.29465	3.45226	0.000555913	0.00978793	Bergmann glia
LOC111193850	1.38552	-3.51043	1.01702	-3.45168	0.000557107	0.00978793	Bergmann glia
mindy4	3.74969	2.04254	0.592237	3.44886	0.000562952	0.00985995	Bergmann glia
LOC111189369	5.5842	-1.3216	0.383299	-3.44794	0.000564871	0.00987825	Bergmann glia
LOC111189666	43.7714	-4.66809	0.406548	-11.4823	1.61951e-30	2.24577e-26	Dien proj.
LOC103038098	24.3359	3.77907	0.331248	11.4086	3.78846e-30	2.62673e-26	Dien proj.
LOC125784862	49.2604	-5.03148	0.456194	-11.0293	2.76083e-28	1.27615e-24	Dien proj.
LOC111190863	30.4229	-4.09606	0.374736	-10.9305	8.2373e-28	2.85567e-24	Dien proj.
carhsp1	30.5993	-2.39835	0.239638	-10.0082	1.40242e-23	3.88947e-20	Dien proj.
LOC103039471	23.251	-4.32382	0.443981	-9.73876	2.06054e-22	4.76226e-19	Dien proj.
LOC125804695	49.852	-2.61175	0.274081	-9.52911	1.58641e-21	3.14268e-18	Dien proj.
upb1	39.6557	-5.54499	0.591716	-9.37102	7.18316e-21	1.24511e-17	Dien proj.
LOC125780488	34.7413	2.24678	0.243793	9.21591	3.08653e-20	4.75566e-17	Dien proj.
zgc:171740	18.0497	-3.99277	0.437695	-9.12225	7.35795e-20	1.02033e-16	Dien proj.
zgc:163143	18.2139	-3.23711	0.360407	-8.98183	2.66303e-19	3.35711e-16	Dien proj.
rplp1	52.3611	-1.65632	0.186942	-8.86012	7.99307e-19	9.23666e-16	Dien proj.
si:ch211-51h4.2	33.0203	-2.23382	0.255734	-8.73494	2.43784e-18	2.60043e-15	Dien proj.
LOC125802354	28.7831	-3.24645	0.379296	-8.55916	1.13698e-17	1.12618e-14	Dien proj.
LOC111196650	17.7049	-3.25125	0.387868	-8.38236	5.18757e-17	4.79574e-14	Dien proj.
LOC111195860	313.433	-1.68794	0.205095	-8.23006	1.87123e-16	1.62177e-13	Dien proj.
LOC103021633	132.637	1.47501	0.18065	8.16502	3.21378e-16	2.6215e-13	Dien proj.
LOC125799062	14.1543	-3.6166	0.451682	-8.00697	1.17571e-15	9.0575e-13	Dien proj.
calca	18.2471	-4.52455	0.568334	-7.96109	1.70532e-15	1.24461e-12	Dien proj.
dbpb	15.8581	-4.01424	0.504984	-7.94924	1.87662e-15	1.30115e-12	Dien proj.
LOC125787714	299.573	-1.63976	0.207568	-7.89988	2.79175e-15	1.84348e-12	Dien proj.
LOC125784422	42.7992	-2.295	0.291509	-7.87285	3.46666e-15	2.1851e-12	Dien proj.
nckap5l	48.9376	-1.89875	0.243132	-7.80954	5.73976e-15	3.46058e-12	Dien proj.
LOC103035177	26.2593	-3.09685	0.39937	-7.75434	8.88012e-15	5.13086e-12	Dien proj.
LOC111196181	19.5384	-3.61159	0.470452	-7.67686	1.63041e-14	9.04353e-12	Dien proj.
mdkb	57.1027	-1.43763	0.188726	-7.61759	2.58465e-14	1.37851e-11	Dien proj.
LOC125804556	85.387	-2.33455	0.310112	-7.52809	5.14895e-14	2.64446e-11	Dien proj.
LOC111188388	16.4554	4.42309	0.588772	7.5124	5.8055e-14	2.87517e-11	Dien proj.
nisch	43.896	-1.44982	0.193536	-7.49123	6.82334e-14	3.26273e-11	Dien proj.
foxo6b	32.0004	-2.09768	0.283458	-7.40034	1.35841e-13	6.27903e-11	Dien proj.
LOC125787685	11.9866	-3.80193	0.515934	-7.36903	1.71871e-13	7.6882e-11	Dien proj.
kcnab2b	43.977	2.00054	0.272438	7.34309	2.08715e-13	9.04456e-11	Dien proj.
LOC103039965	21.5839	-2.17808	0.300297	-7.25309	4.07367e-13	1.7118e-10	Dien proj.
LOC103029679	130.248	-1.69883	0.235323	-7.21915	5.23139e-13	2.13364e-10	Dien proj.
LOC111189369	24.6728	-2.02913	0.281934	-7.19719	6.1468e-13	2.43536e-10	Dien proj.
LOC107197064	101.435	-1.63726	0.228183	-7.17521	7.21957e-13	2.78094e-10	Dien proj.
LOC111192347	13.9192	-2.78356	0.389534	-7.14587	8.94294e-13	3.35167e-10	Dien proj.
LOC125784859	63.9601	-1.68623	0.237144	-7.11056	1.15573e-12	4.21751e-10	Dien proj.
LOC103045822	12.1286	6.19131	0.872091	7.09938	1.25319e-12	4.45481e-10	Dien proj.
rpl38	124.048	-1.79421	0.252852	-7.09591	1.28501e-12	4.45481e-10	Dien proj.
LOC111191321	27.9627	-1.75238	0.247624	-7.07677	1.4755e-12	4.99043e-10	Dien proj.
bcar3	54.6439	-1.68886	0.242088	-6.97623	3.03198e-12	1.00106e-09	Dien proj.
LOC125805051	12.694	-5.16641	0.746405	-6.92174	4.46144e-12	1.43876e-09	Dien proj.
LOC125780528	18.9745	-6.62044	0.957899	-6.91141	4.79845e-12	1.47969e-09	Dien proj.
cfap107	12.856	-5.22157	0.755511	-6.91132	4.80175e-12	1.47969e-09	Dien proj.
LOC125785715	7.37857	5.44459	0.789765	6.89394	5.42672e-12	1.63592e-09	Dien proj.
LOC111197530	10.7611	-3.88823	0.569142	-6.83174	8.38932e-12	2.47521e-09	Dien proj.
actl6b	10.1532	-2.87352	0.426801	-6.73269	1.66554e-11	4.81168e-09	Dien proj.
LOC125799038	82.0197	-1.40084	0.20853	-6.71768	1.8464e-11	5.2253e-09	Dien proj.
LOC125801697	22.3082	-7.12686	1.08225	-6.58522	4.54222e-11	1.25974e-08	Dien proj.
wt1a	14.5382	-3.04772	0.463373	-6.57726	4.79192e-11	1.30293e-08	Dien proj.
LOC125780632	15.2779	-4.24463	0.647129	-6.55918	5.4106e-11	1.44286e-08	Dien proj.
ak4	10.5114	-2.69451	0.411184	-6.55306	5.63711e-11	1.4749e-08	Dien proj.
LOC125787817	12.1254	-2.61631	0.399574	-6.54776	5.84065e-11	1.49986e-08	Dien proj.
LOC111196306	10.732	-4.04213	0.619652	-6.52322	6.88157e-11	1.73503e-08	Dien proj.
pdlim7	128.142	-1.38166	0.213876	-6.4601	1.04631e-10	2.59091e-08	Dien proj.
LOC103021416	9.45368	-4.52708	0.702381	-6.44534	1.15341e-10	2.80601e-08	Dien proj.
LOC111197675	24.2876	-1.81426	0.283306	-6.4039	1.51458e-10	3.62116e-08	Dien proj.
ankrd52a	29.2026	-1.25975	0.197963	-6.36357	1.97121e-10	4.5569e-08	Dien proj.
LOC125786867	10.1138	-4.78606	0.752108	-6.36353	1.97169e-10	4.5569e-08	Dien proj.
calb1	13.7498	-4.16401	0.656668	-6.34113	2.28093e-10	5.18519e-08	Dien proj.
sult1st4	13.3731	-6.02763	0.952235	-6.32998	2.45193e-10	5.48402e-08	Dien proj.
acsl3b	33.7696	-1.38237	0.219508	-6.29761	3.0227e-10	6.65329e-08	Dien proj.
LOC125790039	10.9898	-2.26735	0.360891	-6.28264	3.32874e-10	7.21244e-08	Dien proj.
LOC103034285	8.05466	-4.28322	0.68547	-6.24859	4.14186e-10	8.83618e-08	Dien proj.
ugt5f1	6.24949	2.71881	0.435416	6.24418	4.26035e-10	8.90515e-08	Dien proj.
LOC125806063	113.867	-1.90974	0.305918	-6.24263	4.30262e-10	8.90515e-08	Dien proj.
LOC103021590	13.3782	-1.92816	0.311971	-6.18059	6.38631e-10	1.30234e-07	Dien proj.
LOC125782295	18.8139	-1.95861	0.319199	-6.13601	8.46192e-10	1.67631e-07	Dien proj.
si:ch73-52f15.5	16.0617	-1.83379	0.29958	-6.1212	9.28748e-10	1.81394e-07	Dien proj.
tmem41ab	55.5966	-1.59108	0.260234	-6.11403	9.71453e-10	1.87099e-07	Dien proj.
fbxo25	15.5827	-1.70014	0.280745	-6.0558	1.39721e-09	2.65412e-07	Dien proj.
spout1	9.37732	-3.14978	0.522967	-6.02291	1.71306e-09	3.21013e-07	Dien proj.
LOC103034334	11.2333	-2.29499	0.382159	-6.00533	1.90943e-09	3.53042e-07	Dien proj.
LOC125803813	8.88379	-3.31057	0.552541	-5.99155	2.07856e-09	3.79255e-07	Dien proj.
fam167b	153.377	-1.41693	0.240055	-5.90255	3.57931e-09	6.44601e-07	Dien proj.
LOC125780609	12.6985	-6.36662	1.08213	-5.88343	4.01858e-09	7.14432e-07	Dien proj.
LOC125801381	13.8329	-2.64734	0.450605	-5.87507	4.22663e-09	7.41908e-07	Dien proj.
LOC125802491	33.9832	-1.47164	0.250648	-5.87135	4.32256e-09	7.49262e-07	Dien proj.
tmem178a	26.6245	-1.9054	0.325333	-5.85677	4.71942e-09	8.07954e-07	Dien proj.
garnl3	62.328	1.26002	0.215229	5.85432	4.78967e-09	8.0998e-07	Dien proj.
LOC111191753	9.29987	-3.76748	0.644896	-5.84199	5.15811e-09	8.56841e-07	Dien proj.
LOC125804967	23.8138	-1.85976	0.318399	-5.84095	5.19035e-09	8.56841e-07	Dien proj.
cd63	25.6269	-1.45784	0.250327	-5.82374	5.75459e-09	9.3881e-07	Dien proj.
chst12a	62.3406	-1.42479	0.246529	-5.77939	7.49721e-09	1.20888e-06	Dien proj.
mecom	9.11383	-3.12616	0.541701	-5.77102	7.87935e-09	1.2559e-06	Dien proj.
LOC111191320	20.2179	-2.01466	0.349764	-5.76008	8.40762e-09	1.32487e-06	Dien proj.
LOC125781250	15.6497	-1.93156	0.335669	-5.75435	8.69766e-09	1.35517e-06	Dien proj.
LOC103042144	8.07388	1.85272	0.323316	5.73036	1.00218e-08	1.54413e-06	Dien proj.
nrf1	24.9349	1.29624	0.2267	5.71788	1.0786e-08	1.64362e-06	Dien proj.
pid1	15.8667	-1.64824	0.288813	-5.70694	1.15022e-08	1.73371e-06	Dien proj.
ctsla	24.7005	-1.90604	0.335304	-5.68452	1.31181e-08	1.956e-06	Dien proj.
LOC111193481	5.08166	5.76125	1.01659	5.66723	1.45122e-08	2.14085e-06	Dien proj.
cep89	40.6279	-1.51519	0.267531	-5.66362	1.48216e-08	2.16348e-06	Dien proj.
slc12a1	10.4214	-2.64165	0.467041	-5.65613	1.54821e-08	2.23636e-06	Dien proj.
LOC125803805	71.3741	-1.70558	0.30202	-5.64726	1.63022e-08	2.33055e-06	Dien proj.
LOC103040900	11.7529	-1.88775	0.335109	-5.63322	1.76875e-08	2.47852e-06	Dien proj.
cst3	70.3725	-1.57208	0.279077	-5.63315	1.76948e-08	2.47852e-06	Dien proj.
LOC103036598	7.52659	-4.40149	0.78214	-5.62749	1.82849e-08	2.53557e-06	Dien proj.
shisal1a	58.0386	1.32561	0.235733	5.62338	1.87252e-08	2.57091e-06	Dien proj.
per1a	13.961	-1.90818	0.339439	-5.62156	1.89239e-08	2.57273e-06	Dien proj.
LOC103032132	23.2271	2.3634	0.420996	5.61384	1.97889e-08	2.63859e-06	Dien proj.
LOC125801154	10.3414	-2.20454	0.393585	-5.60119	2.12887e-08	2.81153e-06	Dien proj.
LOC125804550	104.478	-2.15767	0.387462	-5.56872	2.56612e-08	3.32055e-06	Dien proj.
tmem129	27.6841	-1.27701	0.229371	-5.56741	2.58552e-08	3.32055e-06	Dien proj.
LOC111197416	8.13938	2.98906	0.53689	5.56737	2.58614e-08	3.32055e-06	Dien proj.
LOC125799438	4.30009	3.68316	0.66191	5.56444	2.62994e-08	3.34582e-06	Dien proj.
LOC125802194	6.31902	-3.86293	0.696365	-5.54727	2.90167e-08	3.65795e-06	Dien proj.
LOC125801375	12.1626	-2.54922	0.460246	-5.53882	3.04523e-08	3.80434e-06	Dien proj.
mkxa	41.064	-1.36356	0.246826	-5.52438	3.30655e-08	4.09392e-06	Dien proj.
spon1b	69.97	1.1324	0.20521	5.51824	3.42416e-08	4.20202e-06	Dien proj.
LOC111189606	47.406	-1.51021	0.2741	-5.50971	3.59416e-08	4.37195e-06	Dien proj.
LOC125781600	11.0588	-2.43116	0.442374	-5.4957	3.89163e-08	4.69263e-06	Dien proj.
rps16	322.804	-1.12832	0.205723	-5.48464	4.14307e-08	4.95275e-06	Dien proj.
LOC111197130	4.80101	4.12121	0.754538	5.4619	4.71068e-08	5.53585e-06	Dien proj.
npy8br	25.5365	1.86994	0.343206	5.44845	5.08096e-08	5.92082e-06	Dien proj.
cnga3a	9.00489	-2.85398	0.524866	-5.43754	5.40211e-08	6.21949e-06	Dien proj.
cpne4a	21.5935	-1.68015	0.309037	-5.43672	5.42697e-08	6.21949e-06	Dien proj.
LOC125784449	7.48865	-2.5266	0.468051	-5.39814	6.73355e-08	7.65362e-06	Dien proj.
ctsd	13.1163	-1.69939	0.3149	-5.39659	6.79184e-08	7.6571e-06	Dien proj.
LOC125801723	64.2923	-1.17349	0.218153	-5.37918	7.48249e-08	8.36772e-06	Dien proj.
nrbp2a	74.9271	1.12809	0.209946	5.3732	7.73497e-08	8.58086e-06	Dien proj.
LOC107197439	6.0485	-3.09769	0.57866	-5.35321	8.64079e-08	9.43479e-06	Dien proj.
p3h3	6.88091	-2.98732	0.559069	-5.34338	9.12313e-08	9.80701e-06	Dien proj.
cers4b	13.1949	-1.73584	0.325068	-5.33994	9.29794e-08	9.91804e-06	Dien proj.
cfap43	7.10257	-2.63659	0.494818	-5.32841	9.90766e-08	1.04877e-05	Dien proj.
rad21b	76.1006	-1.17348	0.221046	-5.30876	1.10371e-07	1.15948e-05	Dien proj.
LOC103022869	6.40268	-4.53429	0.854486	-5.30645	1.11778e-07	1.16544e-05	Dien proj.
LOC125787854	6.35106	-3.8038	0.718958	-5.29071	1.21841e-07	1.24234e-05	Dien proj.
LOC107197078	4.6746	2.44257	0.462392	5.28246	1.2746e-07	1.29014e-05	Dien proj.
nr1d2b	24.4311	-1.50306	0.285921	-5.25692	1.46492e-07	1.47203e-05	Dien proj.
LOC125782552	7.06371	-2.67268	0.510773	-5.23262	1.67121e-07	1.65533e-05	Dien proj.
LOC103025981	10.9009	-6.56161	1.25805	-5.21571	1.83112e-07	1.80086e-05	Dien proj.
pomk	7.17841	-3.08123	0.591635	-5.20799	1.90893e-07	1.86416e-05	Dien proj.
LOC111188248	9.78459	-2.32358	0.44654	-5.20352	1.95546e-07	1.88824e-05	Dien proj.
parietopsin	10.66	-2.21709	0.426117	-5.20301	1.96082e-07	1.88824e-05	Dien proj.
LOC125782217	45.0329	-1.43968	0.277009	-5.19722	2.02287e-07	1.93456e-05	Dien proj.
elof1	54.7697	-1.20403	0.231826	-5.19369	2.06165e-07	1.95814e-05	Dien proj.
irs1	20.8588	-2.17585	0.41979	-5.18317	2.18142e-07	2.0573e-05	Dien proj.
LOC111196242	46.4525	-1.49464	0.288432	-5.18196	2.19572e-07	2.0573e-05	Dien proj.
LOC125789922	5.46863	-4.01562	0.778847	-5.15585	2.52484e-07	2.34979e-05	Dien proj.
LOC125785832	25.5652	-1.50799	0.292745	-5.1512	2.58822e-07	2.39272e-05	Dien proj.
cfap58	11.8567	-2.87321	0.558003	-5.14909	2.61754e-07	2.39981e-05	Dien proj.
LOC125786735	25.4431	-1.12761	0.219032	-5.14816	2.63049e-07	2.39981e-05	Dien proj.
LOC111194077	31.7106	-1.35077	0.262839	-5.13916	2.75972e-07	2.50124e-05	Dien proj.
[truncated: 32,948 more rows]
