# Supplementary material for: Cave adaptation drives coordinated transcriptional remodeling across diverse cell types in the brain of a teleost fish
Source: bioRxiv. 2026 Jun 24:2026.06.19.733352. Preprint. [Version 1] doi: 10.64898/2026.06.19.733352 (PMC13320961; doi:10.64898/2026.06.19.733352)
Supplement: Supplement 14 — Supplementary Table 7. Genes expressed more in each immune subcluster than all other immune subclusters at multiple hypothesis adjusted p < 0.01. “p_adj” is the multiple hypothesis adjusted p-value; LFC is the log2-scaled fold change of (expression of gene in given cluster / expression of gene in all other clusters); “pct.1” is the percentage of cells in this cluster expressing the gene; “pct.2” is the percentage of cells in all clusters expressing this gene. [file media-14.xlsx]

## Sheet: immune DEGs
cluster	gene	pval_adj	LFC	pct.1	pct.2
0	arhgap17b	0	3.4872	98.1112	57.0054
0	cd74a	0	2.93663	98.9207	66.4994
0	cd74b	0	2.53737	97.5715	61.9155
0	sall3a	0	2.95313	87.8036	38.9544
0	plxnb1b	0	3.55638	78.0356	28.0719
0	epb41l3a	0	5.77789	70.2644	17.1309
0	gnaz	0	4.45916	67.3502	20.6692
0	mef2aa	0	2.56037	82.245	46.9678
0	LOC103039498	0	2.10724	84.5656	49.2263
0	LOC103040008	1.41584e-319	2.60574	83.6481	46.1899
0	ccl19a.1	1.96853e-294	5.61269	65.2995	13.5759
0	prkcba	3.86794e-295	2.25445	78.7911	45.8051
0	tgfbr1b	2.50375e-292	2.54021	74.3119	37.9423
0	gas7b	1.62201e-275	4.84468	59.2013	13.7934
0	st3gal3b	6.47236e-285	2.3709	75.3373	37.9506
0	dab2ipb	4.39095e-280	2.46285	74.0421	38.5529
0	rhocb	8.02513e-273	3.60174	64.6519	23.5048
0	gse1b	2.34284e-277	2.99368	69.293	27.1351
0	lrrk1	1.68771e-280	2.25633	76.3087	41.4471
0	LOC111193427	3.37434e-269	5.03747	58.014	12.5721
0	akt3a	8.58562e-267	2.53865	70.8041	37.0305
0	celf2	1.30298e-287	1.153	97.0318	88.1389
0	LOC103040329	8.11537e-260	3.82627	60.6584	19.0799
0	cyth4a	3.68769e-258	3.19847	63.6266	22.041
0	fam49ba	1.01923e-263	1.91978	79.3848	46.9929
0	arvcfb	6.44165e-251	4.38068	56.8807	18.8875
0	smpd3	7.04657e-251	3.94598	59.2553	20.2677
0	usp6nl	1.57738e-246	3.04094	62.6012	23.2539
0	LOC103024486	5.58398e-247	2.30402	70.8581	34.7302
0	anks1b	1.59857e-240	3.47258	59.1473	22.2585
0	cadm1a	7.53119e-240	3.40897	59.7949	21.7315
0	LOC103041553	4.36529e-230	5.52033	52.1317	10.6064
0	pik3cd	1.42392e-240	1.87187	77.8737	48.3563
0	mtmr1b	5.04035e-227	5.57786	50.2968	10.2551
0	phldb1b	5.50002e-223	3.70066	55.4236	20.0836
0	fgd4b	6.19654e-217	2.72775	60.7124	25.5876
0	metrnla	3.56235e-213	2.66871	60.3886	25.3785
0	LOC103041981	2.7693e-209	3.34132	54.2364	21.857
0	rbpjb	2.41638e-206	2.49331	62.4393	28.5404
0	LOC103046990	4.27511e-199	3.27749	53.6427	16.4701
0	dennd1b	1.53918e-198	2.59434	58.068	25.3701
0	hck	2.0291e-197	2.08796	65.4614	32.7394
0	flt3	2.25705e-192	3.96691	47.8683	11.3927
0	inppl1b	2.56609e-187	3.27718	50.2428	15.8762
0	zyx	1.33556e-184	4.15394	46.1414	12.1706
0	si:ch211-102c2.4	8.42188e-183	2.54347	56.9347	24.7261
0	myo18aa	9.01263e-186	1.82274	68.3756	38.9042
0	LOC103026410	1.65829e-181	1.93413	65.5154	39.0548
0	crfb12	4.08039e-174	7.17079	40.9066	7.18528
0	cped1	2.16546e-171	6.04135	40.313	7.89628
0	ppm1lb	2.48138e-173	2.56094	54.3443	26.5579
0	slc15a4	1.19545e-174	2.12807	59.687	29.8118
0	LOC103038664	5.41022e-171	4.1848	43.8748	10.2886
0	LOC111188455	4.04065e-173	2.44405	55.5316	24.9101
0	nav3	1.43847e-172	2.03452	61.36	33.9356
0	LOC103037430	9.30835e-170	3.1215	47.3287	15.1652
0	si:dkey-33c9.6	1.93091e-163	3.3728	45.9255	13.4086
0	si:cabz01074944.1	1.288e-158	2.31106	54.5602	24.7762
0	specc1	5.10062e-158	1.77622	63.7345	38.3438
0	bpifcl	1.17729e-154	2.3648	51.592	21.5307
0	pla2g4f.1	3.64712e-152	2.7453	47.0588	18.1932
0	fcer1gl	1.5121e-153	1.8	62.979	34.2869
0	dgki	1.23443e-147	4.32492	38.5861	12.271
0	abr	9.24759e-153	1.11389	85.5909	67.3609
0	LOC103026908	3.23053e-148	2.07118	62.871	35.3409
0	prkag2b	2.14583e-147	2.38736	49.8111	22.1414
0	dgkza	1.31423e-147	1.47601	70.966	48.6909
0	fybb	3.44786e-144	1.81961	57.9061	31.0581
0	myo1g	3.27666e-144	1.78888	59.4172	32.8398
0	dip2ba	1.17791e-143	1.86757	57.5823	33.5174
0	cuedc1b	1.87608e-142	2.23944	50.5127	24.5922
0	trps1	1.08609e-143	1.68068	62.6552	38.1096
0	xcr1b.2	2.77677e-137	4.10679	37.4528	9.57758
0	psd3l	7.31593e-140	1.60672	64.2742	43.7223
0	actn1	1.63602e-133	4.72531	34.3227	8.7913
0	fam102ab	1.51105e-134	2.56747	45.0081	19.6821
0	ptprea	4.4876e-136	1.59875	62.4393	40.8114
0	ttyh3a	8.46751e-134	1.97763	52.5634	31.8695
0	dlg1b	5.56393e-134	1.9464	52.2396	29.7532
0	spi1b	1.2894e-133	1.58147	62.871	37.4571
0	reps2	4.98371e-129	4.9322	32.9196	7.66207
0	itm2bb	4.63442e-128	1.58071	60.8743	41.4722
0	dock1	1.62755e-125	3.80887	35.1322	10.1129
0	trioa	6.59239e-123	2.91644	38.2083	17.8754
0	nckap5l	1.79278e-123	1.70012	55.7474	34.5044
0	pheta2	1.34968e-121	3.89009	34.4307	8.32288
0	amot	8.16491e-121	4.22312	32.5418	8.3898
0	fes	8.35876e-120	3.7861	33.4593	8.76621
0	atp8b2	4.03994e-120	2.78571	38.8019	13.6094
0	fcer1g	1.95919e-120	1.97852	48.6778	24.4249
0	samd11	2.83148e-119	2.5025	41.2844	15.8511
0	rapgef2a	9.3461e-120	1.84655	51.6999	29.9122
0	arhgef10lb	4.37274e-119	1.74805	53.211	30.3722
0	LOC103035845	1.01581e-120	1.08271	77.496	60.0084
0	LOC103044296	4.46862e-117	2.96206	36.4274	13.166
0	frmd4a	2.16428e-116	2.23263	44.0367	24.9101
0	ciita	2.57673e-113	2.14108	44.1446	20.7194
0	sntb1	1.47103e-112	2.19067	43.0653	16.8967
0	arhgap46b	1.24743e-110	4.63853	30.1133	7.62024
0	pag1	5.96927e-112	1.86214	49.2175	29.3099
0	lrch2	2.44915e-110	1.79511	48.9477	28.9335
0	kcnq5b	1.52988e-110	1.79501	52.1317	26.3655
0	LOC103040043	8.10424e-108	6.21782	27.9007	5.16939
0	ppt2a.2	3.70722e-107	4.56409	28.6562	6.07277
0	sema4ab	1.67267e-107	1.74208	50.9444	29.77
0	ptprh	1.16851e-106	2.33342	39.2337	15.6922
0	lmo7b	6.04114e-105	2.07325	43.7669	21.0038
0	b2ml	8.35101e-104	1.02293	81.0577	68.44
0	camkk1a	2.55049e-100	2.30564	37.3448	19.3894
0	ssh2b	7.94562e-101	1.28751	60.8203	41.857
0	bhlhe41	5.85487e-99	2.6285	34.3227	13.8854
0	wdfy3	3.21063e-99	1.97893	41.932	24.9603
0	twf1a	3.83166e-98	2.74009	32.4879	12.522
0	pde4bb	5.18276e-98	2.05174	41.1225	21.2798
0	LOC103037190	5.95801e-98	1.73062	46.735	24.1991
0	itgb2	1.12044e-96	1.39237	56.395	35.7173
0	LOC111193399	1.10432e-94	2.81633	31.7863	11.1
0	LOC107197522	4.08319e-91	2.09021	37.4528	17.8754
0	abca2	1.11355e-89	2.12005	36.7512	19.5316
0	scin	1.14132e-88	2.8143	30.0594	9.22627
0	arhgap12b	5.11795e-89	1.32032	56.8268	37.2564
0	LOC103024855	3.02445e-88	1.38309	53.6967	35.115
0	atp13a2	1.33929e-87	2.01106	37.021	18.1681
0	rgs3a	2.41244e-87	1.87723	40.1511	21.2045
0	ppp3cca	8.52213e-86	2.46905	31.3546	14.3287
0	tsku	2.03299e-83	3.57792	24.9865	7.01798
0	plxnc1	3.32072e-84	1.4765	48.1921	28.9586
0	ppm1j	3.52681e-82	2.10287	33.837	16.3948
0	LOC103027476	2.95657e-82	1.74034	40.4749	21.3885
0	LOC103023905	4.58635e-82	1.64042	45.224	25.872
0	LOC103042156	5.14948e-81	3.63859	24.5548	5.84693
0	spock3	2.18426e-81	1.59505	45.5478	27.3191
0	unc93b1	4.0554e-81	1.3411	50.6206	30.6734
0	id2a	5.13323e-80	2.71451	28.8181	11.2673
0	rab11fip4b	4.66191e-80	2.17201	32.4879	15.6754
0	lhfpl4a	3.03883e-79	2.1358	33.0815	19.0213
0	LOC103029682	1.74836e-78	2.1459	32.5418	12.3798
0	kiaa0930	8.00682e-78	2.68767	27.1452	11.4345
0	dbnlb	9.19199e-78	1.67378	39.8273	22.8189
0	si:dkeyp-117b11.1	8.4273e-77	4.71566	20.7771	4.29109
0	plekho2	2.75335e-77	1.60175	41.6082	22.7436
0	chst12a	1.31249e-76	1.75285	38.2623	24.6257
0	abi3a	1.27575e-76	1.68535	39.0178	19.7825
0	fam117ab	2.53635e-75	2.45215	28.3864	10.8072
0	fnbp1l	1.489e-74	2.99621	24.4468	10.3304
0	si:dkeyp-23e4.3	4.03655e-75	1.08254	64.6519	42.409
0	mafb	3.8119e-73	4.14222	21.4247	5.76328
0	znf366	1.03887e-72	3.99099	21.8025	5.42033
0	rap1b	1.95296e-73	1.24421	51.2142	35.5416
0	acap3a	3.51919e-72	3.59232	21.7485	7.82936
0	LOC111189069	1.27668e-71	5.82003	18.9423	3.51317
0	atxn1a	7.99488e-71	1.93302	32.326	18.9711
0	LOC103022552	1.46928e-70	2.21401	28.4404	13.1577
0	LOC103035539	1.4345e-70	1.93367	32.4339	19.105
0	fmnl2a	1.72162e-70	1.90375	33.1894	17.0724
0	znf462	1.59356e-70	1.40842	43.9288	30.2886
0	syk	1.36892e-70	1.23728	49.1635	33.2748
0	plxna3	5.88541e-70	2.01535	30.9768	17.4069
0	pttg1ipa	5.28137e-69	4.85373	19.2661	3.99833
0	si:dkey-17m8.1	1.54168e-69	1.66301	36.3195	19.4396
0	alcama	3.92134e-68	3.64834	21.1549	7.03471
0	irf8	4.8006e-68	2.12975	28.7102	12.2961
0	mtmr10	1.26513e-67	2.10516	29.4657	13.7014
0	LOC103046189	2.70723e-67	3.12784	22.2342	6.08114
0	sema4f	5.00554e-66	3.06209	21.8025	9.5023
0	crim1	1.5932e-66	1.42989	40.4209	25.5876
0	slc5a11	2.40419e-65	3.39938	20.1295	6.34881
0	ncam1a	1.39569e-65	1.63325	35.8338	22.0494
0	spred2b	3.82895e-65	1.47032	38.64	24.7595
0	parietopsin	1.1918e-64	2.52489	24.3389	10.2551
0	bin1b	2.39286e-64	2.13233	27.415	12.8565
0	nt5e	1.16126e-64	1.32648	43.0653	27.0682
0	LOC111195013	2.65807e-64	1.80938	32.326	14.6717
0	tbc1d13	1.49158e-63	3.11974	20.8851	6.67503
0	arhgap45a	1.26264e-63	1.43314	39.0178	23.0698
0	arhgdig	4.80786e-63	1.04664	53.6967	37.6412
0	nol4la	2.64945e-62	1.59578	34.9164	21.2798
0	batf3	1.52584e-61	4.23857	17.4852	4.06524
0	LOC111189588	2.77147e-61	6.61455	16.2979	2.86909
0	arhgef11	2.64197e-61	2.11524	26.6055	14.3036
0	cd247l	3.29265e-60	3.10475	19.9137	5.62108
0	LOC103027673	1.12668e-60	1.35895	40.9066	24.2493
0	ralgapa2	3.14409e-60	1.65313	32.4339	20.2091
0	bmp2k	1.72277e-60	1.11912	48.9477	35.0481
0	fgd4a	6.19151e-60	1.93409	28.1166	14.2284
0	exoc6b	4.59246e-60	1.51627	35.3481	21.6813
0	carmil2	2.64813e-59	2.12207	25.4182	11.8862
0	limk1b	3.81583e-59	2.17411	25.3103	10.3471
0	LOC125802970	3.57593e-59	1.72588	30.707	16.1271
0	arhgef15a	1.11705e-58	1.8318	28.6562	14.1363
0	gpr37b	3.9516e-58	3.82392	17.701	6.49101
0	dennd2c	4.60083e-58	3.20669	18.7804	5.51234
0	LOC103038785	6.68695e-58	4.97458	16.082	3.16186
0	smap1	6.40857e-58	1.40302	36.6433	26.1481
0	LOC103029755	1.71051e-57	1.72842	29.9514	13.8185
0	LOC125799488	4.59257e-57	3.4776	18.1328	5.67127
0	map4k6	5.21548e-57	1.30356	39.7194	22.4509
0	pla2g4ab	7.07297e-56	2.16964	23.3675	10.2133
0	LOC103036891	4.31911e-56	1.45317	35.6179	18.6449
0	LOC103024369	2.13165e-55	3.45595	17.4312	4.62568
0	LOC103022903	3.42875e-55	2.01813	24.7706	11.4764
0	rasgrp4	2.0875e-55	1.10471	46.5731	30.8908
0	LOC125805051	4.48427e-54	2.59918	22.9897	9.81179
0	pik3r5	1.20831e-54	1.07229	48.1921	31.3509
0	LOC111192748	5.16855e-54	3.04889	18.5105	5.10247
0	si:dkey-24p1.7	7.23217e-54	2.1573	23.3675	10.0795
0	msi2b	4.46599e-54	1.34685	37.5067	24.7093
0	reck	1.44249e-53	4.98899	14.9487	3.23714
0	LOC103031905	1.02825e-53	2.09559	24.0151	11.7357
0	pparg	7.56059e-54	1.56675	31.1387	16.629
0	spi1a	9.41503e-54	1.35708	35.7798	21.8319
0	xylt1	1.13417e-53	1.39342	35.6719	23.647
0	LOC103043315	2.73161e-53	3.40668	17.5391	5.15266
0	lsp1b	7.03862e-53	1.69496	28.4943	14.5462
0	dlg3	6.64731e-52	2.62811	19.1042	11.1083
0	gpat2	1.05253e-51	5.53713	14.0313	2.88582
0	lpar2a	9.24907e-51	3.30094	16.3519	4.58386
0	LOC103022923	1.56336e-50	2.17695	21.6945	9.3601
0	tbc1d9	1.07737e-50	1.08139	44.6843	32.6642
0	si:ch211-79k12.1	2.43854e-50	1.19463	40.259	25.9389
0	crybg1a	8.66103e-50	3.09795	16.6757	5.5207
0	tln1	3.91517e-50	1.10032	42.6875	29.5023
0	si:dkeyp-19e1.3	5.78147e-50	1.59569	28.8181	15.3827
0	cax2	1.02954e-49	2.76178	18.0248	6.21497
0	LOC125806141	9.58625e-50	1.72098	26.2817	12.2794
0	mboat2a	2.16343e-49	1.55888	28.9261	17.8084
0	ptk7b	4.85466e-49	2.72099	18.5105	8.08867
0	scpep1	1.28549e-48	1.60237	28.1166	15.7591
0	tm4sf21a	4.40466e-48	3.74743	14.517	3.66374
0	plcb3	3.01632e-48	1.64948	26.8214	14.4207
0	osbpl9	1.95139e-48	1.07197	42.8494	31.652
0	LOC125786735	5.16312e-48	1.20345	38.5861	27.9632
0	dapp1	9.08445e-47	2.01213	21.5326	9.24299
0	emilin1b	1.41832e-46	3.94085	13.9773	3.13676
0	mcoln1a	1.20078e-46	2.21769	20.0216	9.04224
0	klhl11	1.99488e-46	4.04333	13.5456	3.9816
0	dop1b	1.65716e-45	2.61426	16.8915	7.04308
0	krt18b	1.7702e-45	2.36981	18.5105	7.49477
0	mfsd1	1.80168e-45	1.83085	22.4501	11.2087
0	epb41l3b	3.21631e-45	1.31572	32.218	21.3551
0	trip4	4.40397e-45	1.69795	24.6087	14.5211
0	mapkapk3	7.61568e-45	1.8505	22.612	11.376
0	LOC107197313	8.43336e-45	1.7288	23.5834	12.1372
0	spsb4b	1.43288e-44	2.35194	17.9169	7.3944
0	asap2b	2.90169e-44	2.61917	16.6757	6.06441
0	pdlim2	3.56781e-44	2.25847	18.8883	7.05981
0	LOC103030631	4.33397e-44	2.27707	18.4026	8.88331
0	zgc:92140	4.56887e-44	1.96121	21.1009	10.9327
0	irf5	5.04136e-44	1.53707	26.7674	14.4458
0	LOC103031185	8.43917e-44	1.35243	30.3832	17.7081
0	gpr34a	8.40405e-44	1.2142	35.1322	22.3087
0	il12rb1	1.47599e-43	2.69956	15.9201	4.76788
0	LOC103022924	3.54179e-43	1.40025	28.7642	17.3651
0	LOC125788837	6.01293e-43	2.22877	18.2947	7.5366
0	padi2	5.54042e-43	1.5297	26.0658	14.4626
0	cd63	5.1268e-43	1.14364	36.3195	24.6508
0	rb1	1.49066e-42	2.52223	16.4598	6.62484
0	LOC103036776	1.07325e-42	1.47947	26.7134	15.5918
0	mrtfab	1.2133e-42	1.32327	29.6816	19.4647
0	wipf1a	2.81086e-42	1.54062	25.9579	13.2915
0	cblc	3.87402e-42	2.06468	19.2661	7.5115
0	abch1	3.94564e-42	1.50383	26.5515	16.0351
0	afap1l2	1.05871e-41	3.48586	13.5456	3.32915
0	limk1a	1.16639e-41	1.56199	24.7706	17.5073
0	bcar3	9.26492e-42	1.10268	38.3702	29.6194
0	grna	1.32112e-41	1.55398	24.7706	13.785
0	LOC103036216	2.03482e-41	3.27406	13.2758	3.80594
0	smg6	1.73257e-40	1.6392	23.0437	13.8436
0	fam135a	3.14243e-40	2.02603	18.5645	9.45211
0	lipia	1.50963e-39	3.59466	12.3583	3.2455
0	itga1	1.38545e-39	1.03849	38.694	27.2857
0	bhlhe40	2.74841e-39	1.63275	22.3961	12.6976
0	mapkapk2a	3.13814e-39	1.51483	24.123	14.5629
0	LOC111190863	1.00277e-38	2.46547	15.5963	8.52363
0	ppt1	1.15681e-38	1.83342	19.6438	10.4475
0	LOC103026609	1.28042e-38	1.36953	27.5769	17.5324
0	LOC111195756	1.9129e-38	2.18271	16.7836	6.8256
0	agap3	3.64573e-38	1.67355	21.6945	14.7553
0	msi2a	3.63313e-38	1.11632	34.4307	23.7808
0	LOC103039513	1.30671e-37	2.11055	17.0534	7.31075
0	LOC125782250	1.62288e-37	1.71802	20.3994	10.5813
0	kif1c	2.67775e-37	2.31902	15.3265	6.10623
0	rnls	3.96823e-37	1.49094	22.9897	15.9598
0	ccdc88b	3.96275e-37	1.38201	25.6341	15.1652
0	LOC103031019	6.93939e-37	5.44629	10.1457	1.9908
0	stk25a	8.04804e-37	1.7551	19.2661	10.4308
0	aif1l	1.01049e-36	2.11211	16.4598	8.19741
0	epdl1	9.14217e-37	1.79219	18.8883	9.25136
0	myo1f	8.2835e-37	1.19254	29.9514	19.381
0	tlr2	1.06774e-36	1.27014	27.5229	16.1355
0	si:rp71-46j2.7	1.79002e-36	1.67085	20.3994	10.8825
0	insyn2b	2.28458e-36	1.25975	28.9261	17.683
0	LOC103026684	4.54472e-36	5.90239	9.66001	1.91552
0	stk11	4.25696e-36	3.05326	12.4123	4.94354
0	LOC111188549	4.80695e-36	4.45243	10.5774	2.3923
0	ptprr	3.76221e-36	1.48081	23.2056	17.5491
0	clcn5b	4.13111e-36	1.76073	19.374	9.34337
0	LOC103042507	4.31735e-36	1.98852	17.2153	7.04308
0	LOC125799037	4.74542e-36	1.6996	20.1835	10.3973
0	slc24a4a	4.35558e-36	1.56525	22.0723	11.7775
0	LOC111194555	4.64824e-36	1.1966	31.2466	19.0548
0	chl1a	9.63049e-36	4.8406	11.333	2.65161
0	fsip1	1.36461e-35	5.64164	9.82191	2.01589
0	grna.2	1.0751e-35	1.66894	19.8057	10.0962
0	LOC103037426	1.45519e-35	1.39908	24.3389	15.5583
0	LOC103040963	1.41183e-35	1.1743	29.6816	18.394
0	LOC103041140	4.94492e-35	4.71474	10.0917	2.04099
0	irf4a	3.48138e-35	1.62584	20.8851	9.12589
0	tinagl1	1.16807e-34	4.64874	10.0917	2.21665
0	LOC103039124	1.18421e-34	3.58795	11.1171	2.6767
0	LOC111193400	2.01516e-34	2.84949	12.2504	3.74739
0	mffa	1.62098e-34	1.14057	32.8117	26.7252
0	lcp2b	2.78836e-34	1.47965	21.8025	12.5303
0	LOC103043244	5.83497e-34	2.55315	12.898	4.80134
0	arhgap4a	1.35874e-33	1.21852	26.9833	17.1058
0	hdac5	1.38076e-33	1.06359	32.1101	25.5207
0	mvb12ba	3.2083e-33	1.68792	18.2947	10.7319
0	epn3a	6.332e-33	2.71428	12.0885	4.56713
0	LOC125782198	6.59811e-33	1.50306	20.7771	12.2376
0	phf10	1.13631e-32	1.17968	28.0086	20.8532
0	vdra	2.51645e-32	1.28213	25.0944	18.1765
0	ptena	4.39378e-32	1.20968	25.85	20.0753
0	snx22	7.38346e-32	3.69666	9.82191	2.56796
0	arhgap18	6.75374e-32	1.36109	22.558	13.3082
0	marcksl1a	1.13101e-31	1.95199	15.2186	8.81639
0	LOC103047607	1.23868e-31	2.21201	13.7615	5.46215
0	rbm47	1.10292e-31	1.10937	28.7102	19.2304
0	c21h3orf70	1.27367e-31	1.1189	28.4404	19.632
0	LOC125784894	2.71431e-31	3.56441	10.1457	2.38394
0	ppan	4.27666e-31	2.60187	11.6568	3.96487
0	hydin	5.08351e-31	4.59619	8.90448	2.04099
0	atp8a1	5.7742e-31	1.23134	24.231	18.8206
0	rgs18	6.0773e-31	1.39469	21.4247	12.0703
0	junba	7.401e-31	1.75857	16.5677	7.52823
0	LOC125806217	8.70223e-31	1.45338	20.5073	11.811
0	waslb	3.30111e-30	2.93523	10.6314	4.34128
0	myo1ea	3.95227e-30	1.74842	16.082	8.98369
0	lima1a	6.86075e-30	4.87939	8.68861	1.8486
0	LOC125801067	6.51596e-30	1.79348	15.9201	8.80803
0	me1	7.40527e-30	2.83527	11.0092	3.83103
0	stom	8.00268e-30	1.37531	20.993	13.8854
0	camk1b	1.32343e-29	1.49715	18.8883	13.4253
0	mib2	1.47635e-29	1.27371	22.4501	16.6123
0	mapk11	2.08837e-29	2.15588	12.952	6.73358
0	pdlim5b	1.58962e-29	1.03646	29.6816	19.1552
0	hivep1	2.26749e-29	1.01753	30.1673	22.4425
0	LOC103044830	3.74438e-29	1.32486	22.0723	13.4337
0	plpp1a	4.77995e-29	1.2571	22.612	15.3994
0	si:ch211-284o19.8	6.45049e-29	2.5366	11.3869	3.8394
0	nfkbiz	9.05068e-29	3.06645	9.87588	2.65997
0	prkd1	1.52866e-28	3.15884	9.71398	3.63028
0	LOC103021412	2.02281e-28	1.77281	15.0027	7.55332
0	sh3bp1	2.27648e-28	1.2027	23.5834	14.3455
0	egln3	3.05276e-28	2.19315	12.3583	4.8348
0	LOC103045788	5.66913e-28	1.1664	24.7706	15.0732
0	osbpl5	7.89973e-28	1.59578	16.8376	10.7152
0	rp2	9.06738e-28	2.46464	11.0092	4.34964
0	bcl2l1	9.08892e-28	1.40953	18.6724	12.2459
0	ryr1a	1.33568e-27	3.1223	9.55208	2.96947
0	LOC103039613	1.76058e-27	1.67824	15.9201	7.9632
0	rap1gapb	2.00377e-27	1.98779	12.898	8.64074
0	tbc1d2b	1.76798e-27	1.39383	19.5359	10.9745
0	abca5	2.82342e-27	2.08097	12.844	8.54872
0	LOC103026338	3.13232e-27	3.21111	9.12035	3.555
0	dnmt3ab	3.02732e-27	1.59695	15.9741	13.3166
0	glipr2	4.18321e-27	2.2752	11.5488	4.15726
0	uvrag	5.57671e-27	1.10243	25.2563	18.5696
0	ptenb	1.4808e-26	1.58202	15.8662	10.8323
0	mapk12b	1.79381e-26	3.83754	8.09498	1.97407
0	mmd	5.34329e-26	2.17171	11.4949	6.16478
0	tent5ab	5.6473e-26	1.88378	13.2218	5.99749
0	smad7	6.79576e-26	1.61113	15.4344	8.38143
0	LOC111197672	9.06698e-26	3.30644	8.58068	2.49268
0	LOC103028720	8.66983e-26	2.96035	9.92984	2.82727
0	tgfb1b	1.00636e-25	1.20924	21.4787	12.8064
0	jade3	1.31369e-25	1.98638	12.2504	5.8302
0	LOC125788918	2.02423e-25	4.74217	7.28548	1.46382
0	cbsb	1.80743e-25	1.49936	16.0281	9.9289
0	zgc:152863	3.17423e-25	2.18457	11.1711	4.79297
0	tgif1	3.17275e-25	2.27627	10.5774	4.17399
0	dok6	5.9863e-25	2.35986	10.0917	5.81347
0	lpar6b	7.83721e-25	1.72218	13.5456	6.55793
0	LOC103043490	1.00643e-24	2.73297	9.71398	3.50481
0	ppip5k1b	1.20444e-24	1.34161	17.809	10.6232
0	inpp4aa	2.31964e-24	2.00951	11.3869	6.98453
0	LOC111195271	2.64403e-24	2.01167	11.5488	5.18611
0	si:dkey-40c11.2	4.79775e-24	1.12964	21.7485	14.9895
0	itgb1a	6.41912e-24	2.04434	11.225	5.22794
0	esyt2b	1.39119e-23	3.01719	8.09498	2.78545
0	xcr1b.1	2.5581e-23	5.28149	6.52995	1.35508
0	osbpl3b	2.4354e-23	1.01269	25.1484	15.3827
0	pik3cg	3.51456e-23	1.10861	21.8025	13.5341
0	rapgef1a	4.83698e-23	1.25444	18.3486	12.8816
0	rnf13	6.87403e-23	1.64501	13.2758	8.91677
0	hepacam2	8.55487e-23	4.12846	7.06962	1.63948
0	LOC111194524	1.30034e-22	1.74646	12.3044	6.49937
0	trpv1	1.20842e-22	1.01886	23.7992	15.2656
0	epb41l2	1.85054e-22	1.56145	13.6535	10.23
0	LOC103027885	1.94985e-22	1.5043	14.8948	11.6855
0	hhla2a.1	2.2413e-22	5.35919	6.31409	1.25471
0	eif2ak3	2.35245e-22	1.67818	12.844	7.24383
0	LOC111194324	2.66627e-22	1.07974	21.5866	13.6596
0	sgk3	3.53e-22	1.55146	13.8154	7.51987
0	LOC103036071	3.883e-22	1.06347	21.6406	17.3818
0	efhd2	4.06342e-22	1.04168	22.6659	16.9887
0	ripor1	5.33709e-22	1.01593	22.4501	16.8214
0	kcnk6	6.47296e-22	1.27116	17.1074	9.91217
0	st6galnac	7.08859e-22	1.10153	20.8311	13.0824
0	malt1	8.83243e-22	1.83927	11.4409	4.49184
0	coro1ca	9.02453e-22	1.50149	13.9773	8.57382
0	pecam1a	1.52453e-21	1.49255	13.9773	7.9381
0	LOC125799518	2.05143e-21	1.69161	12.1425	5.76328
0	LOC111196288	2.63969e-21	3.52484	7.12358	1.97407
0	LOC103021925	2.85022e-21	3.88094	6.36805	1.53074
0	LOC103037947	2.55935e-21	1.36719	15.3265	9.25972
0	LOC103028153	3.07372e-21	2.82535	7.50135	2.2752
0	blmh	2.98887e-21	1.41813	14.517	9.00878
0	irak3	3.27013e-21	2.80371	7.71722	2.45922
0	ralba	3.45925e-21	3.1081	7.33945	2.65997
0	znf217	4.37085e-21	1.48849	13.8154	7.41113
0	vasnb	5.7675e-21	1.78073	11.1171	5.61271
0	hyal1	6.03043e-21	1.41287	14.463	8.32288
0	itgb3a	8.54333e-21	3.80629	6.42202	1.61439
0	lamtor3	7.66146e-21	1.20566	17.755	11.6688
0	hpxb	9.53148e-21	2.84361	7.33945	2.44249
0	magi3a	1.04973e-20	2.69264	7.60928	4.22417
0	LOC103034269	1.65466e-20	1.14453	18.2407	11.8695
0	LOC125780956	2.12977e-20	2.45024	8.04101	3.21205
0	dgkaa	2.15564e-20	1.03618	21.3708	14.8724
0	pomk	2.70138e-20	2.58446	7.66325	3.5299
0	large2	4.11017e-20	2.45704	7.87911	3.57173
0	LOC103022594	5.79344e-20	2.99473	7.06962	2.12463
0	npc1	7.18091e-20	1.07487	19.1581	13.7767
0	gxylt2	7.8781e-20	1.34096	14.571	8.97532
0	ccnd1	8.25583e-20	1.4264	13.4377	8.02175
0	LOC111192009	1.35103e-19	1.3679	14.517	8.84985
0	LOC125786751	2.06435e-19	1.09782	18.2947	12.2376
0	si:ch211-212o1.2	2.2372e-19	1.76009	10.7933	6.61648
0	zgc:154055	2.09701e-19	1.24128	15.7043	9.01715
0	sall1a	2.7918e-19	3.60835	6.20615	1.67294
0	il12bb	4.86579e-19	1.5225	12.0885	6.47428
0	cln8	5.16461e-19	2.5507	7.28548	2.76035
0	card14	5.83793e-19	5.21652	5.45062	1.06232
0	ctsh	5.35234e-19	1.18296	16.136	10.4141
0	si:dkey-21a6.5	6.11136e-19	2.67057	7.23152	2.68507
0	syngr2b	5.90188e-19	1.30374	14.463	8.42325
0	cep290	7.95349e-19	2.4704	7.55532	4.24927
0	LOC107197762	9.49044e-19	3.48882	6.09822	1.53074
0	lpcat2	1.03541e-18	1.71366	10.4155	5.33668
0	tbc1d12a	1.62713e-18	1.29851	14.1932	10.2551
0	traf3ip2b	1.70912e-18	2.14194	8.20291	3.58009
0	nckap1l	1.6476e-18	1.1367	16.5138	10.6483
0	LOC107197135	2.07015e-18	3.11464	6.79978	1.86533
0	LOC125799271	2.43454e-18	2.1139	8.36481	4.03179
0	LOC103026697	2.79895e-18	4.81635	5.07285	1.14596
0	inppl1a	2.64139e-18	1.4979	11.8726	6.64994
0	LOC125780973	2.97169e-18	3.75557	5.61252	1.32162
0	LOC103034395	3.18301e-18	3.59208	5.88235	1.35508
0	si:ch73-138n13.1	4.43879e-18	2.03149	8.58068	4.54203
0	zgc:163098	6.10375e-18	1.51533	11.225	7.91301
0	arl16	6.31222e-18	1.8495	9.01241	5.01882
0	LOC111195065	7.93465e-18	6.6895	4.64112	0.777917
0	LOC103029039	8.24938e-18	1.65977	10.1457	5.21121
0	magi2b	9.3579e-18	1.88675	8.79655	7.63697
0	vegfaa	9.8937e-18	1.87209	8.90448	4.75951
0	LOC103034161	1.06722e-17	1.90739	8.95845	3.9816
0	tesk1b	1.15274e-17	1.28183	13.8154	8.2476
0	LOC103032886	1.46492e-17	2.17401	7.60928	4.57549
0	srpk1a	1.53654e-17	1.12081	16.0281	11.3676
0	gpt2	1.86236e-17	2.21851	7.60928	3.52154
0	LOC103045814	2.29258e-17	1.58409	10.4695	5.67963
0	LOC103039880	2.35471e-17	1.37594	12.4663	7.2522
0	phex	3.08766e-17	4.59123	4.96492	1.08741
0	tnfrsf9b	4.07534e-17	3.01489	5.93632	1.73986
0	ptpn3	4.16907e-17	2.53478	6.58392	2.66834
0	LOC125787864	4.42258e-17	3.18956	5.88235	2.04935
0	gsk3ba	4.47464e-17	1.33752	12.6821	10.0711
0	dusp16	6.37985e-17	1.9665	8.20291	3.47972
0	slc41a2b	6.84582e-17	1.47589	11.333	6.84233
0	malt3	7.4902e-17	1.64457	9.76794	5.06064
0	adam15	8.5013e-17	1.20731	13.9773	9.59431
0	pik3ap1	9.70426e-17	1.16342	14.8408	8.11376
0	LOC103035902	1.15277e-16	2.06038	7.44738	3.1284
0	hrh2a	1.22641e-16	2.30644	6.90772	2.9611
0	matk	1.25601e-16	2.24811	7.66325	2.71016
0	gnaia	1.23973e-16	1.24545	13.4377	8.98369
0	LOC103024733	1.40095e-16	2.44921	6.58392	2.49268
0	si:dkey-23n7.10	1.737e-16	2.14932	7.23152	3.47135
0	pik3r6b	1.79895e-16	1.29581	12.3044	6.81723
0	mtrf1	1.94829e-16	2.94997	5.77442	1.89879
0	arl8	2.02146e-16	1.16486	14.0853	10.046
0	csrnp1b	2.11637e-16	1.4779	10.6854	6.71685
0	map2k4a	2.1507e-16	1.26346	12.7901	9.89544
0	LOC103035882	2.48821e-16	2.70142	6.09822	1.97407
0	capza1b	3.10463e-16	1.29474	12.3044	8.68256
0	LOC125802331	3.19376e-16	1.14793	14.571	9.59431
0	shisal1b	3.85762e-16	1.73607	9.17431	5.5458
0	acp5a	4.38233e-16	5.54421	4.37129	0.83647
0	tspan5a	4.51044e-16	1.80853	8.31085	6.31535
0	irf2	5.68197e-16	1.10543	15.4884	9.59431
0	LOC125787560	7.82356e-16	3.13377	5.12682	1.58929
0	LOC103027805	8.25893e-16	1.96326	7.55532	3.37934
0	pvalb7	8.23969e-16	1.46547	10.1457	6.06441
0	st8sia1	1.41931e-15	1.88118	8.04101	6.36554
0	esyt2a	1.34745e-15	1.08266	15.3805	9.77834
0	LOC103030870	2.05052e-15	1.29028	11.7107	6.87578
0	osbpl6	2.57292e-15	1.59007	9.33621	7.28565
0	LOC111196667	2.69687e-15	5.31097	4.26336	0.844835
0	psd2	3.27764e-15	2.28014	6.20615	4.64241
0	adam9	3.45786e-15	1.0642	14.9487	11.8026
0	selplg	4.49706e-15	1.74715	8.31085	3.9816
0	ptpn18	4.69688e-15	1.14212	13.6535	8.45671
0	LOC103026886	5.24454e-15	1.16645	13.0059	10.4559
0	si:ch211-203d1.3	5.72294e-15	1.18321	12.844	8.68256
0	sgo2	6.11479e-15	3.05999	5.01889	1.59766
0	oaz2a	6.0055e-15	1.37447	10.5774	7.7959
0	si:ch211-153b23.7	6.32042e-15	1.09525	14.0313	8.55709
0	pnpla3	7.35253e-15	2.09999	7.01565	3.35425
0	net1	8.07876e-15	3.25721	4.91096	1.47219
0	st6galnac5a	8.79378e-15	2.71917	5.34269	3.11167
0	trib1	9.72295e-15	2.95915	5.12682	1.75659
0	LOC103029184	1.07643e-14	6.24614	3.99352	0.702635
0	si:ch211-139g16.8	1.14524e-14	1.54895	9.12035	4.96027
0	LOC103036501	1.32105e-14	1.54663	8.90448	4.39983
0	myo9ab	1.36595e-14	1.5862	8.52671	6.81723
0	tmem116	1.85553e-14	3.40779	4.58716	1.11251
0	LOC111196037	2.09272e-14	4.14309	4.26336	0.970305
0	LOC125785976	2.53661e-14	2.90075	4.96492	1.63112
0	lrrc1	2.79696e-14	1.32906	10.4695	6.9427
0	lmbr1l	2.82426e-14	1.16669	12.4123	8.09703
0	unm_sa1614	3.03621e-14	1.0059	15.1646	10.573
0	she	3.37065e-14	4.1825	3.99352	0.936847
0	LOC103039996	4.47626e-14	1.46975	9.33621	5.20284
0	pacsin2	4.63133e-14	1.49843	8.95845	4.81807
0	tspan34	5.54543e-14	4.48922	3.83162	0.811376
0	LOC111196692	5.49964e-14	2.19464	5.99029	2.3923
0	atp10d	8.11823e-14	1.03169	13.9773	9.85362
0	LOC125785621	1.03058e-13	2.81303	4.80302	1.47219
0	LOC111193751	1.08899e-13	2.05948	6.15219	2.7018
0	galnt6	1.30463e-13	1.69293	7.50135	3.44626
0	LOC107196917	1.59261e-13	3.90019	3.99352	0.928482
0	rab32a	1.5418e-13	1.17342	11.5488	7.87118
0	plekhj1	1.80808e-13	1.85543	6.74582	3.29569
0	smcr8b	1.91263e-13	1.77152	7.23152	3.51317
0	LOC103047303	1.98838e-13	2.45812	5.18079	1.92388
0	zbtb7a	2.66475e-13	1.45301	8.63465	6.03095
0	zfr2	2.83419e-13	2.29164	5.61252	2.48432
0	LOC111189969	3.12448e-13	3.68183	3.99352	1.02049
0	si:dkey-192g7.3	3.09021e-13	1.24216	10.7933	6.20661
0	LOC103045495	3.40166e-13	1.32419	9.92984	7.16018
0	fyco1b	3.42539e-13	1.0882	12.5202	8.71602
0	insyn2a	3.98963e-13	2.98914	4.47922	2.35885
0	prr5l	6.09244e-13	1.69048	7.28548	3.02802
0	si:ch211-243a20.3	6.53609e-13	4.84922	3.50783	0.819741
0	arhgef25b	7.56777e-13	1.93048	6.09822	2.90255
0	LOC125784141	8.02366e-13	1.43056	8.58068	4.63404
0	LOC103045332	9.61281e-13	1.01796	13.4916	11.1334
0	syngr2a	1.04272e-12	1.11368	11.9266	7.58678
0	smad10b	1.10834e-12	1.05767	12.3583	8.46508
0	mical2a	1.14797e-12	2.00423	5.99029	2.58469
0	acp2	1.21259e-12	1.22517	10.3616	7.76244
0	LOC125780994	1.4428e-12	2.60624	4.69509	1.61439
0	LOC125804715	1.57067e-12	2.33615	5.07285	1.85696
0	LOC103043661	1.72127e-12	1.10468	11.7107	7.7959
0	tspan11	1.98264e-12	2.98962	4.10146	1.73986
0	fahd2a	2.57946e-12	2.02871	5.66649	2.85236
0	LOC103031746	2.55794e-12	1.03781	13.1139	6.97616
0	rab38b	2.72507e-12	1.41966	8.25688	4.81807
0	pak1	2.77016e-12	1.3905	8.20291	7.46968
0	LOC125784895	3.53181e-12	4.34422	3.50783	0.702635
0	arhgap1	3.50179e-12	1.06444	11.9266	9.33501
0	dnase1l1	5.75504e-12	1.21634	9.66001	5.69636
0	LOC103041191	6.21707e-12	1.80975	6.15219	2.69343
0	trak1a	6.40605e-12	1.23586	9.76794	7.77917
0	hcst	7.26752e-12	1.46949	7.71722	3.59682
0	actr3	9.03606e-12	1.22954	9.39018	6.29862
0	LOC103039569	1.17785e-11	2.71107	4.26336	1.33835
0	ppp1r9bb	1.22903e-11	1.54113	7.23152	4.43329
0	camk2d1	1.22458e-11	1.05206	12.0345	8.13885
0	nectin1b	1.54073e-11	1.31438	8.63465	7.00125
0	arhgef12b	1.58414e-11	1.03252	11.5488	10.5897
0	adam17a	1.63978e-11	1.33984	8.31085	5.85529
0	papss2b	1.70875e-11	2.17514	5.07285	2.30029
0	LOC125799060	1.9468e-11	1.14988	10.0378	7.58678
0	als2a	1.96493e-11	1.23599	9.39018	6.75031
0	prickle3	2.14633e-11	1.48189	7.33945	4.07361
0	LOC103039953	2.94219e-11	3.23302	3.61576	0.961941
0	tex30	2.95936e-11	3.5166	3.50783	0.928482
0	stard3	2.91616e-11	1.17964	9.76794	6.39063
0	ccr12a	2.93396e-11	1.0571	11.0631	7.46131
0	rassf9	4.42278e-11	3.19124	3.56179	1.09578
0	LOC103025891	6.23742e-11	4.24315	3.13006	0.794647
0	slc3a2b	6.79147e-11	1.14443	9.49811	8.23087
0	LOC125804704	7.42768e-11	1.55694	6.47598	3.56336
0	LOC103040860	7.66188e-11	3.97358	3.34593	1.02049
0	capzb	7.59207e-11	1.03827	10.7393	8.03011
0	LOC111188787	8.16829e-11	1.06386	10.6854	8.96696
0	LOC103023296	9.40521e-11	2.92808	3.72369	1.18779
0	src	1.16455e-10	2.70575	3.83162	2.20828
0	kidins220a	1.20281e-10	1.92378	5.28872	2.44249
0	si:ch211-236h17.3	1.32787e-10	1.00066	11.4949	7.41113
0	nfe2	1.61884e-10	2.8853	3.61576	1.35508
0	LOC103024685	1.79834e-10	1.2977	8.09498	4.31619
0	gdpd4a	1.91675e-10	1.88822	5.12682	4.266
0	slc16a9b	1.94007e-10	2.98357	3.50783	1.5642
0	LOC111190632	2.02314e-10	5.27514	2.75229	0.501882
0	LOC103039935	2.02603e-10	2.05617	4.58716	2.19992
0	nav1a	2.06284e-10	1.29821	7.60928	7.00962
0	fgl2a	2.14938e-10	2.16862	4.47922	1.89042
0	LOC111194756	2.47838e-10	1.50392	6.52995	3.83103
0	LOC103022329	2.7125e-10	2.10093	4.47922	2.06608
0	LOC103027854	3.23698e-10	1.42243	6.79978	3.84776
0	LOC111191922	3.60081e-10	1.76335	5.39665	3.6721
0	fzd2	4.34548e-10	3.80477	2.91419	0.744458
0	LOC125799253	4.64594e-10	1.88474	4.80302	2.28356
0	glt1d1	5.4048e-10	1.43682	6.69185	4.14053
0	LOC111193348	5.57324e-10	1.00095	10.4155	8.32288
0	LOC103030395	5.74693e-10	2.8594	3.83162	1.43873
0	LOC111195404	5.76678e-10	1.54399	5.99029	3.73902
0	LOC125785589	7.47219e-10	1.19896	8.25688	5.06901
0	LOC103035747	9.41468e-10	2.50039	3.77766	1.2798
0	zbtb10	9.93862e-10	1.5591	5.88235	3.77248
0	nme7	1.08197e-09	1.65182	5.55855	4.34128
0	tfec	1.1223e-09	1.09623	9.06638	6.14806
0	LOC125787873	1.2056e-09	2.84065	3.29196	1.09578
0	slc39a5	1.30805e-09	2.69801	3.29196	2.00753
0	LOC103022408	1.4863e-09	1.35616	6.63788	4.29946
0	LOC111192012	1.71582e-09	1.37881	6.69185	3.9816
0	inpp5b	2.21157e-09	1.23734	7.39342	5.51234
0	reep5	2.33851e-09	1.58692	5.55855	5.00209
0	LOC107197541	2.56494e-09	4.29859	2.59039	0.593894
0	paqr9	2.51934e-09	1.13138	8.79655	4.87662
0	stx7l	2.64147e-09	1.38111	6.36805	3.45462
0	jak2b	2.65225e-09	1.22542	7.50135	5.52907
0	LOC111196685	3.0908e-09	2.68605	3.23799	1.08741
0	LOC111192944	3.43482e-09	1.57432	5.50459	2.96947
0	sh3bgrl3	3.47384e-09	1.57175	5.34269	3.1284
0	gnsb	3.6119e-09	1.74967	4.74906	2.4174
0	slc35f6	4.2505e-09	1.66787	4.85699	2.69343
0	klf6b	4.50835e-09	1.56047	5.39665	3.1033
0	LOC111195056	4.6178e-09	4.19402	2.48246	0.702635
0	bmp2b	5.0441e-09	4.51578	2.42849	0.526976
0	tpm1	5.30364e-09	1.09966	8.36481	6.03931
0	LOC103045085	5.45622e-09	5.12761	2.32056	0.468423
0	tmprss4a	5.72969e-09	1.91677	4.31732	2.1079
0	LOC103041657	5.86733e-09	1.14083	7.93308	5.57926
0	ccr12b.2	7.15275e-09	6.69184	2.21263	0.4266
0	LOC103028001	7.20037e-09	1.68035	4.85699	2.46759
0	LOC103022959	7.43316e-09	1.09276	8.20291	5.67127
0	LOC111193362	7.66263e-09	5.26112	2.26659	0.535341
0	si:ch1073-513e17.1	8.61023e-09	1.04397	8.68861	6.49101
0	samd4a	8.68665e-09	1.31636	6.74582	5.06901
0	LOC125806044	9.02019e-09	1.21548	7.17755	4.59222
0	LOC107196935	1.02426e-08	2.30091	3.39989	1.17106
0	eea1	1.05842e-08	1.1973	7.06962	5.93057
0	furinb	1.29957e-08	1.08801	7.98705	6.97616
0	gpsm2l	1.31499e-08	1.94774	4.04749	1.89879
0	sipa1l3	1.36841e-08	1.1299	7.33945	7.57842
0	irak4	1.40718e-08	1.14163	7.44738	4.70933
0	fermt3b	1.54224e-08	1.74204	4.58716	2.29193
0	grhl2a	1.79149e-08	5.52117	2.1047	0.4266
0	LOC125806158	1.88561e-08	1.70714	4.42526	2.30866
0	hs6st1a	2.31427e-08	1.21971	6.47598	6.34881
0	LOC125784368	2.36792e-08	1.79221	4.53319	2.04935
0	ripk2	2.59396e-08	1.20675	6.85375	3.86449
0	mta1	2.74957e-08	1.08846	7.55532	6.5412
0	cltcl1	2.99839e-08	1.23535	6.52995	4.10707
0	hprt1	3.10644e-08	1.21459	6.58392	4.53367
0	LOC103027159	3.2243e-08	2.77231	2.96816	0.777917
0	LOC103035040	3.43697e-08	4.46629	2.15866	0.485153
0	haao	3.40901e-08	1.11658	7.39342	5.07737
0	hlx1	3.5847e-08	2.89604	2.80626	0.911752
0	nrg2b	3.73239e-08	1.67704	4.42526	4.71769
0	foxi3b	4.25958e-08	1.55866	4.69509	2.54287
0	dnajc5ab	4.57954e-08	1.49004	4.96492	3.71393
0	LOC103035358	4.58519e-08	1.2689	6.09822	3.32915
0	vamp3	4.7682e-08	1.25413	6.26012	3.57173
0	LOC103042700	5.13696e-08	3.1907	2.53643	0.953576
0	LOC125785600	5.29554e-08	3.64719	2.37453	0.627353
0	tpra1	5.53604e-08	1.29886	5.88235	4.33292
0	LOC103021584	5.58907e-08	1.85739	3.99352	1.86533
0	fam20ca	5.69089e-08	1.52334	4.85699	5.29486
0	LOC103033950	6.06104e-08	1.99261	3.56179	1.48892
0	iffo1b	6.62499e-08	1.67559	4.31732	2.9862
0	LOC103032983	6.6983e-08	1.8548	3.88559	1.73986
0	zer1	6.70808e-08	1.67698	4.31732	2.50105
0	zgc:152830	7.30804e-08	1.23243	6.09822	4.07361
0	LOC103022049	7.97444e-08	1.53745	4.64112	2.49268
0	prpsap2	8.44327e-08	1.60647	4.42526	2.51777
0	fam83b	9.68794e-08	2.21712	3.13006	1.22125
0	pak4	1.04032e-07	1.22704	6.31409	3.99833
0	fbxo32	1.04722e-07	1.3661	5.45062	3.32915
0	bicd2	1.05063e-07	1.12649	6.69185	5.79674
0	vipr2	1.16426e-07	2.81245	2.53643	0.970305
0	parm1	1.16182e-07	1.21083	6.26012	3.06148
0	ankrd33ab	1.2568e-07	3.15577	2.32056	0.652447
0	LOC111192008	1.59847e-07	1.56154	4.53319	2.57633
0	LOC103039396	1.82175e-07	1.99621	3.39989	1.60602
0	LOC103038064	1.84903e-07	1.35763	5.18079	3.73066
0	spsb1	2.03251e-07	1.18933	5.93632	4.48348
0	ppifb	2.48209e-07	1.09204	6.58392	4.23254
0	hacd1	2.61623e-07	3.53415	2.15866	0.585529
0	ormdl3	2.72447e-07	1.74371	3.83162	2.24174
0	LOC111194272	3.17074e-07	2.08034	3.13006	1.27143
0	capn2a	3.22884e-07	2.21172	2.96816	1.30489
0	col15a1a	3.3994e-07	3.45424	2.1047	0.769552
0	sall2	3.42025e-07	1.44843	4.47922	2.80217
0	LOC103038043	3.52581e-07	2.65259	2.42849	1.02886
0	LOC125799316	3.55226e-07	4.49112	1.83486	0.40987
0	LOC103040228	3.67468e-07	2.10312	2.96816	1.32999
0	ppfia1	3.66273e-07	1.0576	6.74582	6.40736
0	LOC107196936	3.81178e-07	1.81585	3.50783	1.37181
0	tpm4b	4.90985e-07	2.61385	2.42849	0.744458
0	arpc5b	5.5529e-07	1.54518	3.99352	2.89419
0	gnmt	6.3139e-07	1.54048	4.04749	1.97407
0	nell2a	6.65027e-07	1.36348	4.53319	4.60059
0	LOC111193560	6.68683e-07	1.4345	4.42526	2.71853
0	LOC103039870	7.45213e-07	2.74674	2.32056	1.25471
0	LOC103033143	7.60733e-07	1.3337	4.80302	3.25387
0	LOC103041003	7.65105e-07	1.82086	3.39989	1.38854
0	colgalt1a	8.14614e-07	1.22156	5.18079	3.21205
0	LOC125785648	8.24653e-07	1.90936	3.39989	1.422
0	si:dkey-24l11.2	8.77724e-07	1.29949	4.85699	3.42953
0	LOC111192403	1.05098e-06	3.51734	1.9428	0.585529
0	lpar3	1.09105e-06	3.30135	1.99676	0.602258
0	nid2a	1.1468e-06	1.02455	6.47598	4.41656
0	LOC103022001	1.23937e-06	1.07203	5.93632	4.27436
0	naaladl1	1.47451e-06	2.21161	2.59039	1.08741
0	zgc:194655	1.47451e-06	1.39281	4.37129	1.94898
0	LOC103036103	1.7075e-06	1.91021	3.07609	1.44709
0	rabl6b	1.70615e-06	1.21621	5.01889	4.19908
0	slc5a10	1.93134e-06	2.3654	2.37453	0.928482
0	arpc4l	2.07226e-06	1.33501	4.37129	2.8189
0	plekha7a	2.33988e-06	1.05931	6.26012	6.75031
0	twsg1a	2.44126e-06	2.62295	2.21263	0.844835
0	llgl2	2.46979e-06	1.07048	5.82839	4.85989
0	LOC111190033	2.63156e-06	1.12851	5.23475	3.9565
0	sh2d1aa	3.02556e-06	3.01211	1.99676	0.644082
0	LOC125780459	3.04204e-06	1.67626	3.18403	1.61439
0	alkbh8	3.51935e-06	1.23039	4.80302	3.4128
0	si:dkey-66a8.7	3.67036e-06	1.35932	4.10146	2.35885
0	LOC125781128	3.832e-06	1.8819	2.75229	1.2798
0	LOC111192526	3.83446e-06	2.3909	2.26659	0.719364
0	lamb2l	4.34452e-06	3.41182	1.72693	0.518611
0	LOC103033334	4.60762e-06	1.55838	3.56179	1.80678
0	LOC125803998	4.79492e-06	3.19061	1.83486	0.526976
0	zgc:110339	5.65749e-06	1.07314	5.45062	3.76412
0	LOC125802910	5.79017e-06	2.88267	1.83486	1.03722
0	LOC111192373	6.23245e-06	3.08422	1.83486	0.987035
0	zgc:153911	6.64739e-06	1.68187	3.07609	1.53074
0	trpm6	6.93693e-06	2.11667	2.32056	1.29653
0	LOC125781260	7.24565e-06	3.03623	1.9428	1.09578
0	itgb6	7.8791e-06	2.61938	2.05073	0.644082
0	casc3	7.92993e-06	1.5631	3.18403	2.40067
0	LOC111196007	8.21508e-06	1.81191	2.69833	1.23798
0	tnfaip8l1	8.368e-06	3.86819	1.619	0.4266
0	fgfrl1a	8.49261e-06	1.03665	5.50459	3.90632
0	heg1	9.67126e-06	3.49963	1.67296	0.460059
0	cdc42ep1a	9.93788e-06	1.67225	2.91419	1.34672
0	wdr1	9.93504e-06	1.11362	4.91096	3.70556
0	wwc3	1.01933e-05	2.03292	2.42849	1.31326
0	LOC103036856	1.18736e-05	1.35844	3.77766	1.76495
0	smad1	1.19923e-05	1.57483	3.13006	1.54747
0	jph2	1.20609e-05	1.81704	2.59039	1.86533
0	LOC103027915	1.27302e-05	1.30294	3.88559	2.46759
0	LOC103045155	1.33926e-05	2.17045	2.21263	0.953576
0	slc1a5	1.39104e-05	1.08129	4.91096	2.96947
0	LOC111190793	1.50481e-05	1.5247	3.07609	1.69803
0	rit1	1.70728e-05	1.06273	5.12682	3.43789
0	LOC103039332	1.80169e-05	2.92287	1.72693	0.518611
0	si:ch73-267c23.10	2.00304e-05	2.61043	1.7809	0.585529
0	LOC125803976	2.19948e-05	2.65424	1.72693	0.635717
0	bicdl2	2.22494e-05	6.36897	1.24123	0.242576
0	LOC125799374	2.48124e-05	1.27072	3.83162	2.43413
0	arpc3	2.53476e-05	1.11138	4.53319	3.58009
0	top2a	2.7554e-05	2.17027	2.1047	0.803011
0	spout1	2.80388e-05	1.03589	4.85699	4.20744
0	LOC125804779	3.12398e-05	1.6872	2.53643	1.19615
0	LOC111194123	3.15858e-05	1.04592	4.69509	3.73902
0	LOC103035772	3.42523e-05	2.29198	1.88883	0.702635
0	LOC103036066	3.57276e-05	4.51697	1.2952	0.2844
0	hs3st4	3.92547e-05	1.29658	3.77766	5.16939
0	LOC103022569	4.06003e-05	2.29725	1.88883	0.953576
0	LOC125787603	4.26033e-05	2.26072	1.83486	0.83647
0	nepro	4.31414e-05	1.15488	4.15542	2.64325
0	LOC125788872	4.35441e-05	1.34734	3.23799	2.35048
0	scinla	4.55297e-05	2.41377	1.88883	0.627353
0	LOC111194451	4.66207e-05	2.46092	1.83486	0.635717
0	c1galt1lb	4.87809e-05	1.2414	3.72369	2.40067
0	cibar1	5.04851e-05	2.21892	1.83486	1.32999
0	LOC107197064	5.14324e-05	1.29617	3.39989	2.76872
0	LOC125801083	5.27117e-05	2.04552	2.05073	0.794647
0	syce3	5.40526e-05	1.58521	2.59039	1.54747
0	rgs2	5.42119e-05	2.77497	1.67296	0.510247
0	LOC125802909	5.53038e-05	3.31697	1.4571	0.418235
0	si:ch211-14k19.8	5.96831e-05	3.27978	1.40313	0.669176
0	enpp4	6.03561e-05	1.08822	4.10146	3.17022
0	LOC125787687	6.19826e-05	2.71532	1.56503	0.577164
0	LOC125804565	6.44308e-05	1.27627	3.29196	2.20828
0	LOC125780977	6.613e-05	4.10993	1.18726	0.292765
0	pals2a	6.79387e-05	1.18229	3.83162	2.42576
0	cspg4	7.1699e-05	3.32724	1.40313	0.518611
0	sspn	8.11138e-05	1.86763	2.05073	1.39691
0	ezra	8.118e-05	1.20345	3.66972	2.01589
0	LOC103034300	8.54498e-05	2.99713	1.40313	0.460059
0	acsl3a	8.98053e-05	1.57259	2.53643	1.72313
0	vclb	9.31929e-05	1.31032	3.13006	1.87369
0	LOC103040379	0.000104782	1.68012	2.37453	1.36345
0	plekha8	0.000107307	1.07448	3.99352	3.54663
0	LOC125798504	0.000112863	1.42569	2.75229	1.48892
0	esama	0.000113613	3.09435	1.34916	0.610623
0	rilp	0.000119121	1.20869	3.29196	2.133
0	gsna	0.000125481	1.85987	2.05073	1.22125
0	LOC103043667	0.00013123	1.15846	3.72369	2.15809
0	LOC103027420	0.000132068	1.3804	2.96816	1.62275
0	inavab	0.000135769	1.82577	2.1047	1.21288
0	LOC103035553	0.000138495	3.57974	1.18726	0.317859
0	chd1	0.000138908	1.05094	4.10146	3.36261
0	LOC103025460	0.000139685	3.75257	1.18726	0.301129
0	nsl1	0.000143225	2.27865	1.619	0.55207
0	LOC111192693	0.00014525	2.00009	1.88883	0.761188
0	calua	0.000149965	1.39418	2.80626	2.32539
0	slc2a8	0.000161317	1.74904	2.15866	1.38854
0	si:dkey-71l1.1	0.000165678	2.40947	1.51106	0.953576
0	stox1	0.000172702	2.07851	1.72693	1.32162
0	tes	0.000190818	2.20204	1.56503	0.752823
0	LOC111188896	0.000201299	2.2537	1.56503	0.610623
0	LOC103042995	0.00020287	3.79691	1.18726	0.292765
0	LOC125802527	0.00020645	1.17731	3.29196	2.08281
0	si:zfos-1056e6.1	0.000210801	2.00749	1.7809	0.995399
0	gcnt4b.2	0.000221082	1.62172	2.21263	1.07905
0	LOC111188188	0.000227772	2.69592	1.2952	0.510247
0	scn4bb	0.00024754	2.91733	1.24123	0.69427
0	LOC125806761	0.000248807	1.53969	2.32056	1.53074
0	LOC125785667	0.000266378	2.08147	1.67296	0.719364
0	LOC103044767	0.000282585	2.71786	1.34916	0.501882
0	snx20	0.000287047	1.53696	2.32056	1.38018
0	opn9	0.000303646	4.87341	1.02536	0.225847
0	stx2b	0.000315777	2.06016	1.619	0.69427
0	vwa11	0.000322074	1.96571	1.72693	0.761188
0	sf3a2	0.000337472	1.38962	2.59039	1.75659
0	LOC103043150	0.000346376	1.19713	3.02213	1.79005
0	LOC103030498	0.000353887	1.36099	2.59039	1.58093
0	g2e3	0.000376627	3.25931	1.1333	0.309494
0	tatdn3	0.000375927	1.2726	2.80626	1.9908
0	LOC103033317	0.000397296	5.26861	0.917431	0.175659
0	LOC103042808	0.000407186	1.05459	3.50783	2.90255
0	zgc:113184	0.000425419	1.10599	3.50783	2.1079
0	tbc1d4	0.0004335	1.05481	3.50783	2.88582
0	LOC111194776	0.000452307	2.43438	1.2952	0.585529
0	wnt5a	0.000460966	1.77804	1.7809	0.987035
0	anxa6	0.000510111	1.72276	1.7809	1.09578
0	LOC111195988	0.000561454	2.47039	1.24123	0.468423
0	angel1	0.000566503	1.45035	2.15866	1.58929
0	antxr1c	0.000646137	1.75606	1.7809	1.12087
0	ggt5b	0.000649327	2.31032	1.40313	0.886658
0	ptgs2b	0.000673558	2.51301	1.24123	0.443329
0	LOC103027333	0.000712338	3.04993	1.07933	0.317859
0	LOC103037857	0.000740061	1.07278	3.18403	2.30866
0	LOC103034413	0.000807685	4.04914	0.863465	0.184023
0	lamb2	0.000831595	2.58169	1.1333	0.418235
0	pdgfab	0.000839565	3.70223	1.02536	0.40987
0	shmt2	0.000868879	1.1198	2.91419	2.32539
0	LOC125787602	0.00088552	2.38669	1.24123	0.451694
0	zgc:101810	0.000920713	5.07438	0.809498	0.175659
0	LOC125801665	0.000952218	3.43583	1.02536	0.401506
0	mon1a	0.000967395	1.64089	1.83486	0.961941
0	nrg2a	0.000983973	2.96502	1.02536	0.794647
0	mthfd1l	0.00106674	1.22434	2.53643	1.5642
0	wnt4b	0.00111406	3.45	0.917431	0.259306
0	LOC125788969	0.00111632	1.02735	3.13006	2.03262
0	ccdc80l2	0.00112186	3.60577	0.917431	0.234212
0	LOC103046432	0.00117828	1.35008	2.1047	1.84023
0	LOC125782191	0.00118473	1.31153	2.37453	1.26307
0	LOC111195854	0.00119608	3.52563	0.863465	0.217482
0	LOC125799185	0.00120712	1.00344	3.29196	2.11627
0	LOC125785884	0.00124239	1.51256	1.83486	1.19615
0	parvb	0.00128506	2.26895	1.18726	0.920117
0	LOC103036968	0.00131635	1.27597	2.26659	1.45546
0	LOC125787870	0.001361	3.28703	0.971398	0.26767
0	LOC103024639	0.00137766	2.93246	1.02536	0.326223
0	LOC125786824	0.00140249	2.78184	1.07933	0.384776
0	LOC111189349	0.00141258	5.29111	0.755532	0.150565
0	plcxd1	0.00141494	2.89333	1.07933	0.460059
0	si:ch211-269c21.2	0.00143668	2.05234	1.40313	1.48055
0	LOC103021480	0.00146209	1.34937	2.15866	1.24634
0	LOC125787601	0.00152521	4.07247	0.809498	0.167294
0	LOC103036983	0.00153128	4.86126	0.755532	0.184023
0	LOC125802276	0.0015589	4.8476	0.809498	0.184023
0	myd88	0.00157853	1.46554	1.99676	1.12923
0	LOC125790235	0.00164289	1.6207	1.56503	1.10414
0	LOC103039688	0.00169321	1.98129	1.34916	0.493517
0	ntn5	0.00176948	5.68875	0.701565	0.125471
0	LOC125787874	0.00181046	3.2346	0.863465	0.242576
0	LOC111194113	0.00182713	2.60243	1.1333	0.526976
0	LOC125785740	0.00184846	2.01686	1.24123	0.618988
0	LOC125780987	0.00191274	1.43062	1.83486	1.00376
0	zgc:174917	0.00191399	2.02189	1.2952	0.526976
0	nectin4b	0.00193486	1.10248	2.69833	1.89879
0	LOC103034551	0.00194136	1.28369	2.1047	1.41363
0	apbb3	0.00196307	1.13487	2.42849	3.61355
0	LOC125802528	0.00198575	1.71434	1.4571	0.752823
0	si:ch211-198c19.1	0.00203977	1.24137	2.32056	1.20452
0	LOC111196819	0.00210775	1.32308	1.9428	1.59766
0	ocstamp	0.00212906	1.96675	1.40313	0.635717
0	glrx	0.00214833	1.71551	1.40313	0.911752
0	LOC125787612	0.00219622	2.90663	0.917431	0.276035
0	echdc2	0.00222434	2.21864	1.18726	0.610623
0	psat1	0.00247127	1.01191	2.91419	2.36721
0	lrp13	0.00248058	2.27108	1.1333	0.476788
0	cacna2d3	0.00257692	2.65191	0.971398	0.376412
0	LOC125805041	0.00259755	4.23388	0.755532	0.192388
0	LOC111190848	0.00264822	1.81669	1.34916	0.702635
0	kpnb1	0.00271837	1.06417	2.59039	2.51777
0	LOC125804628	0.00281822	1.56287	1.67296	1.15433
0	phospho1	0.00281959	1.09216	2.42849	1.72313
0	LOC125801430	0.00290138	1.15597	2.21263	1.90715
0	sspo	0.0029306	2.48071	0.917431	0.342953
0	LOC125790789	0.00317281	1.83233	1.2952	0.618988
0	LOC111196041	0.0031891	2.35814	0.971398	0.443329
0	vcla	0.00322022	1.51738	1.619	1.77332
0	zgc:66472	0.00361127	1.35823	1.7809	1.94061
0	LOC103040831	0.00364148	2.4135	0.971398	0.351317
0	slc52a3	0.00392415	1.17672	2.1047	1.44709
0	LOC103024284	0.00400448	1.10812	2.26659	1.47219
0	LOC125798963	0.00413916	2.21939	1.02536	0.401506
0	LOC103028824	0.0042626	1.14463	2.21263	1.92388
0	LOC125780597	0.00429112	2.43499	0.971398	0.317859
0	cep170ba	0.00444989	1.22325	1.99676	1.48055
0	LOC125782619	0.00445499	1.40477	1.67296	0.97867
0	LOC103023313	0.00446379	1.98296	1.07933	0.4266
0	spry1	0.00452534	1.17329	1.99676	1.5642
0	lratd2a	0.00493879	1.98511	1.1333	0.535341
0	tmem235b	0.00501428	2.60114	0.863465	0.393141
0	s1pr1	0.00530959	1.95257	1.07933	0.602258
0	omgb	0.00549728	1.49881	1.40313	1.00376
0	LOC103029939	0.00595641	2.16203	0.971398	0.393141
0	LOC103022032	0.00601299	1.19374	1.9428	1.22125
0	rflna	0.00610124	1.53755	1.40313	0.786282
0	eva1c	0.00611211	1.56839	1.34916	0.685905
0	LOC125801156	0.00612292	2.05269	1.02536	0.401506
0	LOC103038560	0.00613156	1.52039	1.40313	0.627353
0	il13ra1	0.00615985	1.59547	1.34916	0.786282
0	LOC103029035	0.00617489	2.11477	0.971398	0.359682
0	ppp1r3c2b	0.00620153	1.83711	1.1333	0.526976
0	LOC111196322	0.00660742	1.06848	2.15866	1.29653
0	LOC103029307	0.00669396	2.17311	0.971398	0.434964
0	tnni1d	0.00680728	6.14558	0.593632	0.108741
0	gars1	0.00705479	1.27305	1.619	1.75659
0	wnt7aa	0.00711644	3.64901	0.809498	0.368047
0	LOC103035165	0.0072453	2.45637	0.863465	0.393141
0	hao2	0.00729793	1.08126	2.05073	1.46382
0	hells	0.00749511	2.05576	1.02536	0.393141
0	clec11a	0.00791561	1.32416	1.619	0.886658
0	LOC111196783	0.00796737	4.46666	0.593632	0.125471
0	LOC103027733	0.00812018	1.12164	1.9428	1.27143
0	xkr8.3	0.00818726	1.53922	1.2952	0.635717
0	paqr7a	0.00827187	1.17669	1.7809	1.22961
0	LOC125802478	0.00862009	1.13628	1.83486	1.14596
0	stard15	0.00864263	2.37539	0.863465	0.585529
0	ackr4b	0.0088811	1.13816	1.88883	1.44709
0	si:ch211-244b2.3	0.0093263	1.09317	1.9428	1.38854
0	LOC103045725	0.00993023	1.05074	1.9428	1.58929
1	LOC103025495	0	2.67995	96.6647	44.4584
1	diaph2	0	1.95252	97.1248	62.2585
1	csf1rb	0	2.76667	90.1093	31.5935
1	nol4lb	0	2.17926	93.042	46.9594
1	LOC103027368	0	2.35525	87.2915	36.2442
1	cblb	0	1.88519	92.4669	54.0109
1	LOC103038083	1.23887e-319	2.49537	82.4612	28.967
1	zeb2a	1.0759e-313	2.63434	82.0012	30.7235
1	si:dkey-237i9.1	8.49464e-307	2.27277	85.0489	39.7742
1	serping1	7.88609e-310	2.29585	83.5538	31.4429
1	LOC125803969	3.05797e-273	2.70878	74.6406	24.0569
1	si:dkeyp-23e4.3	1.00436e-274	2.05026	85.5089	42.409
1	syt10	2.54099e-249	2.48476	72.743	25.4036
1	LOC103025947	5.5435e-234	2.68763	70.6153	23.6805
1	tsc22d3	8.79217e-240	1.91764	86.314	49.8034
1	abcc5	7.84848e-234	1.871	78.9534	41.2296
1	rgs19	3.16489e-228	2.00816	78.5509	35.7005
1	plxnd1	4.72495e-224	2.4887	69.6952	24.7679
1	tnrc18	2.10642e-204	1.93892	73.1455	35.7424
1	pde10a	4.13014e-198	2.20038	67.6826	27.7541
1	zfhx3b	9.70504e-199	1.92851	73.548	32.3379
1	apoeb	2.71835e-195	2.19111	73.7205	27.9214
1	LOC103035463	3.01315e-190	2.36	65.2674	23.9732
1	cd74a	7.20334e-206	1.20322	97.6998	66.4994
1	LOC103028209	1.35348e-192	1.75733	79.356	37.0724
1	gulp1b	1.10672e-170	2.42971	59.0569	20.6608
1	csf1ra	1.7926e-170	2.33937	60.0345	20.276
1	lrmda	2.73692e-169	2.57615	58.0219	20.4266
1	havcr1	6.38772e-169	2.00358	66.0725	26.4659
1	dock4b	5.62659e-174	1.2904	85.2789	53.0573
1	LOC111189209	1.34909e-160	3.11693	53.134	16.3028
1	abl2	3.10915e-161	1.90868	64.3473	29.0255
1	gnao1a	1.09363e-159	1.69912	69.2927	35.6587
1	abr	1.19305e-154	1.06777	90.0518	67.3609
1	fam49bb	2.44763e-150	1.64364	68.4876	34.9143
1	fam13a	2.57963e-148	2.24999	56.8143	20.895
1	angpt1	1.28423e-148	2.10841	59.1144	22.568
1	kctd12.2	3.30023e-143	1.49687	71.9379	36.6458
1	LOC103039498	4.57466e-142	1.17166	82.4612	49.2263
1	cd74b	3.6367e-142	1.07533	93.9045	61.9155
1	LOC103046834	2.55538e-133	2.25157	52.3289	19.8327
1	raph1a	4.47046e-130	2.27958	49.6262	19.2723
1	phactr4a	3.50241e-131	1.55262	65.8424	32.5052
1	plekho1b	1.65914e-129	1.69582	63.8298	30.1547
1	slc24a3	2.61185e-128	1.9274	56.6417	24.3162
1	psd3l	7.20346e-130	1.25389	75.1006	43.7223
1	LOC103043040	1.16411e-126	1.95417	56.1817	22.0577
1	plekhg5b	1.43831e-126	2.01984	56.4117	22.8189
1	zmp:0000000936	1.24331e-122	2.31341	47.8436	16.1439
1	ctsk	8.57228e-123	2.13799	51.9839	18.2518
1	gab1	1.23859e-123	1.635	61.0696	27.9548
1	alox12	3.61531e-119	2.28106	48.0736	16.4366
1	ptprsb	3.64644e-117	1.57975	62.3347	33.2497
1	entpd1	2.2665e-116	2.05663	50.3738	18.4693
1	si:ch211-199g17.2	5.15215e-116	1.67812	58.7694	25.5291
1	LOC103027870	1.38901e-114	1.9872	49.5687	18.1849
1	lyn	4.46855e-116	1.15137	77.1708	44.1405
1	LOC103046566	1.69054e-113	2.0675	48.2461	17.0222
1	mcf2la	1.39808e-112	2.39758	44.7384	17.4655
1	apoc1	1.0425e-112	2.03179	55.5492	21.3216
1	grap2b	1.38506e-110	1.32546	65.7849	32.9737
1	eng	6.04542e-108	2.23277	44.3933	15.0481
1	LOC103022015	6.79861e-110	1.16761	73.8355	44.7679
1	abi1a	6.14037e-108	1.55263	57.5043	27.4948
1	LOC103025085	1.50113e-105	2.06065	48.0161	17.432
1	gnai2a	4.99541e-107	1.20401	69.6377	40.1338
1	wsb1	5.37187e-104	1.54697	58.6544	32.8064
1	rapgef1b	5.08771e-103	1.97127	45.6584	19.013
1	LOC111196476	2.33248e-104	1.24726	69.2352	39.5734
1	glula	1.02038e-101	2.48747	39.7355	14.8641
1	trip10a	3.03642e-101	2.14114	43.1282	14.8975
1	tfeb	6.33601e-102	1.37283	61.9896	30.23
1	srgap2	2.8857e-99	1.1387	69.7527	42.1999
1	slc6a6b	4.05048e-97	1.14415	75.0431	49.611
1	ptgir	4.11686e-96	1.97892	45.3709	17.0724
1	slco2b1	5.15824e-96	2.07914	42.3232	14.8808
1	trps1	1.71218e-97	1.19359	67.5101	38.1096
1	mafba	1.0036e-95	2.2146	40.023	14.1196
1	atp6v1ba	7.8005e-95	1.78631	47.3836	21.4053
1	asah1b	1.62994e-94	2.11335	41.4031	15.366
1	LOC103041313	1.19161e-93	1.87952	45.9459	20.527
1	dipk2ab	6.94458e-93	1.9945	43.5308	18.235
1	zgc:153184	4.41711e-92	1.7243	48.4761	19.8996
1	spi1b	2.10677e-92	1.1601	68.0276	37.4571
1	aatka	3.05558e-90	2.04623	41.0581	18.051
1	csf3r	8.39834e-90	2.42743	36.5727	11.2003
1	fnip1	5.60038e-89	1.68752	46.4635	21.8988
1	rnaset2l	8.30475e-89	1.54084	50.2588	22.0326
1	spi1a	1.46867e-88	1.54747	49.7987	21.8319
1	LOC103022474	8.62989e-88	1.58617	48.3036	21.3467
1	slc7a8a	3.5134e-86	1.98616	40.9431	17.248
1	fndc3ba	2.16544e-84	2.86479	30.5923	8.67419
1	c21h3orf70	4.1643e-84	1.74597	44.2783	19.632
1	nt5e	3.06159e-84	1.34759	55.1466	27.0682
1	swap70b	3.94209e-83	2.28509	34.8476	11.2171
1	stat5a	1.79058e-84	1.08813	66.4175	38.7202
1	ctsba	4.72703e-83	1.60406	48.3036	22.6516
1	bcl2b	2.2196e-82	1.96551	40.253	16.5872
1	LOC103033831	1.64274e-82	1.61101	45.9459	23.4128
1	card9	7.16458e-80	2.06807	36.0552	12.5303
1	LOC103027534	2.17787e-79	2.59667	31.5124	10.138
1	mef2cb	3.70749e-80	1.22067	59.402	31.5098
1	rbm47	3.42239e-79	1.61408	44.5658	19.2304
1	erg	6.18886e-78	2.16347	35.3076	12.1539
1	fcho1	1.51527e-78	1.16924	61.1271	34.7804
1	ets2	2.70924e-77	2.42921	31.7999	9.99582
1	LOC103026410	1.92396e-78	1.09637	64.5198	39.0548
1	lifrb	6.61061e-77	2.3238	34.2151	11.1167
1	fybb	1.28423e-77	1.15948	59.1719	31.0581
1	LOC103027673	3.83596e-77	1.39524	51.3514	24.2493
1	gnb1a	5.13142e-77	1.37165	49.6262	26.7587
1	LOC111194899	5.26202e-76	2.36699	32.4899	10.7152
1	LOC103030317	7.27102e-77	1.06399	64.9799	35.9348
1	stard13a	1.44022e-75	1.85667	38.5854	17.1727
1	si:dkey-26c10.5	1.00632e-75	1.63413	42.2082	19.0046
1	abhd12	1.18758e-75	1.53425	46.406	23.3375
1	ecm1b	3.17617e-75	2.16622	33.87	11.9197
1	LOC103043435	2.58701e-75	1.21493	58.7119	31.9448
1	cd99l2	1.04753e-74	1.79496	38.4129	16.9385
1	itsn1	1.62424e-74	1.44251	46.406	25.253
1	LOC111196809	3.00215e-74	1.6336	41.1731	16.8549
1	slc9a7	8.75453e-74	1.47353	45.8884	24.3413
1	tnikb	1.23268e-72	1.44603	45.6584	25.4287
1	dab2ipb	4.72341e-73	1.01024	66.475	38.5529
1	tnfsf12	3.06182e-71	2.26827	31.1098	9.9289
1	mertka	4.79643e-71	2.66117	27.4871	7.83772
1	hipk2	9.08399e-72	1.24541	53.9965	29.4187
1	rhoq	2.48947e-71	1.72383	39.3329	16.813
1	luzp1	3.95771e-71	1.68706	38.9304	17.1309
1	crim1	9.78757e-71	1.35481	48.7637	25.5876
1	map3k1	1.79409e-70	1.3688	47.8436	24.5086
1	mark4b	3.17899e-70	1.5409	41.5181	19.8327
1	lgmn	1.50741e-69	2.30869	31.6274	11.5684
1	adap2	2.24955e-69	2.16711	30.8798	10.2551
1	kcnk5a	3.48372e-69	1.76934	38.1829	15.7256
1	si:ch211-117l17.5	3.47782e-69	1.55567	41.9206	18.4358
1	tpd52l1	1.30914e-68	2.56995	27.7171	8.1054
1	ccny	2.49496e-68	1.91446	34.5601	16.1188
1	actb2	2.43607e-68	1.29999	48.7637	26.8591
1	aplp2	4.41827e-68	1.36776	45.8309	25.5123
1	itgb5	2.55594e-67	1.84545	35.5377	14.1363
1	LOC103024855	7.60425e-68	1.05742	61.1271	35.115
1	specc1	1.21942e-67	1.00536	62.5647	38.3438
1	clcn3	1.91824e-65	1.78385	34.9051	17.499
1	LOC103031569	1.53207e-65	1.52785	41.0006	17.0222
1	LOC125801589	2.25071e-65	1.32495	52.0414	27.5868
1	samsn1a	1.80865e-65	1.34935	45.4859	20.5521
1	ctnna1	1.87654e-64	2.13557	29.5572	11.1585
1	slc49a4	9.18601e-65	1.46756	42.1507	20.1087
1	blnk	2.72122e-65	1.12065	56.1817	27.0431
1	rgl1	3.87953e-64	2.06822	30.9373	10.9996
1	mef2d	3.48676e-64	1.39544	42.7257	23.5634
1	foxp4	5.51805e-64	1.86643	35.2501	13.5675
1	ifngr1l	4.43868e-64	1.41395	42.5532	20.2509
1	LOC103024541	3.93786e-63	2.09336	30.1898	10.8323
1	LOC111197509	2.15475e-63	1.19578	49.2812	25.1108
1	itpr1b	4.05033e-63	1.00055	60.7821	38.2434
1	atp6ap2	2.94229e-62	1.68421	34.7326	17.4237
1	ccl34a.3	3.32691e-62	1.83003	37.7228	15.4496
1	LOC103043869	1.17543e-61	1.96581	30.8223	13.2831
1	mtss1lb	1.2494e-61	1.77583	34.1001	17.8419
1	nedd4l	1.10538e-61	1.54426	37.7803	19.9665
1	pnpla7a	6.7628e-62	1.39551	42.4382	18.9544
1	LOC111193570	2.6477e-61	1.71073	34.5601	13.3417
1	cd82b	3.46013e-61	1.68894	34.3301	14.0862
1	LOC103025616	6.03223e-61	1.68637	33.985	18.2434
1	LOC111192696	1.28354e-60	2.10602	28.2921	10.9912
1	cd68	4.75454e-61	1.2425	47.4411	24.1154
1	mical3b	1.75416e-60	2.27121	25.7619	8.74948
1	cyfip1	7.60128e-61	1.3445	42.7257	20.1673
1	dnase2b	8.36808e-61	1.42137	40.483	17.5659
1	LOC111194555	1.75887e-59	1.49247	40.483	19.0548
1	pvrl2l	2.15661e-59	1.44454	42.7257	23.7808
1	fgf14	4.93305e-59	1.82558	31.6849	16.2526
1	fhod1	9.12654e-59	2.16173	27.027	9.25972
1	epb41l3b	7.12009e-59	1.33366	42.3807	21.3551
1	arhgef10lb	1.42229e-58	1.11025	52.6164	30.3722
1	carmil3	3.84465e-58	1.47811	38.0679	17.9088
1	si:ch211-79m20.1	1.63877e-57	2.35506	25.4169	7.85445
1	nrp2b	3.1537e-57	2.13237	28.9822	12.89
1	LOC103038724	2.34359e-57	1.92268	28.6947	10.3053
1	esyt1b	8.93339e-57	1.22955	44.9684	25.8051
1	fam49al	8.53037e-57	1.13394	48.3611	29.3015
1	mrtfbb	1.64527e-56	1.56062	35.1926	16.3112
1	selenop	3.96879e-56	2.13523	25.8769	8.90004
1	slc43a2a	4.52099e-56	1.58306	38.0104	19.4898
1	evi5b	6.24817e-56	1.71365	31.2823	15.0481
1	sash1a	7.54476e-56	1.82339	29.5572	13.5174
1	cd44b	5.45563e-56	1.42192	38.7579	18.9544
1	atp6v1h	1.16518e-55	1.41944	37.3203	20.092
1	cdc42se2	3.89547e-55	1.69194	31.5124	16.9887
1	qki2	6.53183e-55	1.90185	28.6947	13.2413
1	si:dkey-33i11.1	8.70198e-55	2.70153	22.0817	6.18988
1	tec	4.69742e-55	1.37087	39.3329	17.9088
1	LOC103041321	1.2915e-54	2.04906	27.5446	13.4003
1	rin2a	1.0067e-54	1.83301	29.3847	11.0414
1	cyth3a	3.92576e-54	2.27059	23.8068	8.23087
1	fbxw7	2.20172e-54	1.3111	39.5055	22.5178
1	dab2ipa	7.36118e-54	1.86902	28.1771	13.1577
1	cadm4	1.43302e-53	1.50926	37.3778	21.9824
1	LOC111191389	1.90684e-53	2.08654	25.4169	8.69092
1	itprid2	1.70632e-53	1.37733	37.8953	17.34
1	igf2b	1.4162e-52	2.86929	20.4715	5.62944
1	arhgef1a	1.01572e-52	1.15869	45.1984	23.2539
1	ca16b	4.38819e-52	1.85521	27.7171	12.2459
1	yrk	2.27731e-52	1.22781	41.5181	20.5521
1	clasp1a	8.57933e-52	1.47274	34.5601	19.1552
1	sla1a	1.40529e-51	1.47297	33.985	14.3371
1	zgc:162730	1.12842e-51	1.21391	42.6107	20.8197
1	ripor1	1.95848e-51	1.46074	34.5026	16.8214
1	abca3b	2.90612e-51	1.91711	25.8769	11.376
1	timp2b	2.00173e-50	1.69116	30.8798	12.2543
1	ches1	3.44886e-50	1.69483	28.9247	13.4086
1	prkcdb	2.0212e-50	1.20694	42.2657	20.435
1	mpp1	3.22758e-50	1.40395	36.4577	17.7081
1	LOC125806215	6.64279e-50	1.31379	38.5854	21.0623
1	abcc3	1.01107e-49	1.64544	30.2473	13.2413
1	c1qb	1.45373e-49	2.07522	24.3243	7.98829
1	ubtd2	5.84548e-50	1.00426	50.7188	29.5525
1	LOC103046717	1.00329e-49	1.08796	46.4635	26.3906
1	dnase2	2.82799e-49	1.88563	26.5095	10.046
1	nrp1b	4.00473e-49	1.90086	25.7044	11.0665
1	LOC111192111	5.01004e-49	1.44587	34.7326	16.6374
1	arhgef4	7.98919e-49	1.43397	32.7775	16.7796
1	pisd	1.78651e-48	1.71297	27.5446	12.2627
1	spred2b	1.09074e-48	1.12582	43.0707	24.7595
1	tnfrsf21	3.53347e-48	1.8971	25.6469	10.2468
1	sema6dl	5.23464e-48	1.74055	27.7171	13.5843
1	garre1	4.62256e-48	1.62885	30.0173	14.22
1	si:ch211-204c21.1	1.11537e-47	2.26373	23.0592	9.34337
1	phldb1a	1.44166e-47	2.3533	21.1616	6.92597
1	plxnb2a.1	1.76858e-47	1.90466	25.4169	11.6353
1	nlrp12l	7.64361e-47	2.5343	19.4365	5.67127
1	si:ch211-191a24.3	2.30319e-46	1.78633	26.107	9.95399
1	c1qa	2.53894e-46	1.85729	24.8994	9.04224
1	slc12a2	3.96256e-46	1.26263	36.4002	19.632
1	efhd2	5.04408e-46	1.36274	34.3301	16.9887
1	tnfrsf1b	4.08461e-46	1.20847	38.4129	18.3187
1	tnk2b	1.11682e-45	1.78912	25.7619	10.5897
1	spred1	1.26528e-45	1.60784	28.2921	14.0862
1	shc1	1.02137e-45	1.12096	41.9206	22.041
1	gng10	1.85219e-45	1.59878	28.5796	11.7189
1	btg2	1.34167e-44	1.06026	49.4537	31.2923
1	marco	4.02315e-44	2.62772	19.2064	5.31995
1	havcr2	3.33782e-44	1.82964	24.0943	8.55709
1	chsy3	3.06452e-44	1.30925	34.2726	17.867
1	LOC103032193	4.44838e-44	1.4571	30.1898	12.8649
1	si:ch73-103b11.2	1.1584e-43	1.51481	28.8097	16.169
1	arid1b	2.32226e-43	1.43922	30.0748	16.261
1	arhgap22	3.78371e-43	2.2306	20.069	6.85905
1	elk3	2.53867e-43	1.16864	38.4704	19.105
1	zswim6	5.03446e-43	1.30346	33.41	20.092
1	npc2.1	1.88519e-42	1.37994	31.2248	14.1949
1	ramp2	3.22359e-42	1.53264	28.1196	11.5517
1	kiaa0825	4.17468e-42	1.40233	31.5124	16.4785
1	smad2	4.34221e-42	1.24285	34.5026	19.8996
1	agap1	7.77001e-42	1.76498	23.5193	11.2087
1	lrp1ab	9.73287e-42	1.76798	23.9793	14.2702
1	etv4	1.0126e-41	1.69261	25.2444	10.23
1	si:ch1073-365p7.2	1.84294e-41	2.38587	18.1139	5.55416
1	LOC103030201	3.45854e-41	2.68166	16.6187	4.80134
1	gpr34a	1.78945e-41	1.04529	42.4382	22.3087
1	chka	3.61818e-41	1.66125	24.7269	11.3509
1	piezo1	4.30614e-41	1.24709	35.0201	17.4655
1	fam169aa	8.6408e-41	2.34004	18.5739	6.34881
1	st6gal1	7.80578e-41	1.49996	27.8896	16.5537
1	nptna	9.86363e-41	1.58524	27.1995	15.5918
1	c1qc	1.521e-40	1.93909	21.9666	7.78754
1	cxcr3.2	1.72799e-40	2.20914	19.4365	6.09787
1	slc46a1	1.51581e-40	1.70479	24.6694	10.1129
1	ppfibp2b	1.67608e-40	1.7994	22.3692	8.71602
1	ncoa2	3.51935e-40	1.43645	27.8896	14.496
1	myo9b	2.88062e-40	1.09265	38.3554	19.2472
1	si:dkeyp-113d7.10	5.21679e-40	1.42294	28.5221	15.2154
1	zmp:0000001236	7.49719e-40	2.16935	18.8039	6.95943
1	cldc1	1.42178e-39	1.84369	21.6791	7.83772
1	LOC103046282	2.55911e-39	1.80337	21.2191	11.0665
1	vegfc	7.59562e-39	2.06492	19.0914	6.64157
1	shtn2	8.56436e-39	1.42246	28.2346	12.1205
1	dusp7	1.72599e-38	1.29172	30.8798	15.1652
1	plekhh3	2.73994e-38	1.72758	22.3117	8.91677
1	LOC103039533	6.70742e-38	1.98628	19.3214	7.86282
1	LOC103042786	9.18851e-38	2.25155	17.4238	6.09787
1	lipf	8.7479e-38	1.93123	20.0115	7.44458
1	zfp36l1b	1.36151e-37	1.79506	21.2766	7.78754
1	tmsb1	2.33961e-37	1.95725	20.069	7.74571
1	slc4a2a	3.48099e-37	2.1325	17.8263	6.5412
1	LOC103025055	2.95717e-37	1.01821	40.368	24.0903
1	slc43a2b	5.92158e-37	3.07016	14.1461	3.59682
1	LOC103037814	3.84605e-37	1.01023	40.4255	22.936
1	dgkh	7.02573e-37	1.57311	24.3818	13.2915
1	mark3b	5.52651e-37	1.04705	37.7803	21.3802
1	lpp	6.26332e-37	1.03839	39.1029	20.7946
1	rgl2	8.53727e-37	1.46719	25.5319	12.0703
1	stat3	1.41661e-36	1.20797	31.7424	15.2488
1	arhgef10	3.0471e-36	2.15384	17.4813	5.98076
1	stk17a	3.84773e-36	1.92543	19.2064	6.73358
1	LOC103034540	4.21421e-36	1.19036	33.18	22.8607
1	LOC103042446	5.55792e-36	2.17362	17.4238	5.57926
1	acsl1a	5.67808e-36	1.20467	31.2248	16.3279
1	dennd5a	9.14027e-36	1.46946	25.4169	13.9774
1	slc43a3a	1.50756e-35	2.57034	14.9511	4.21581
1	si:ch211-183d21.1	1.43256e-35	1.29398	29.0397	12.7227
1	LOC103033992	2.98363e-35	1.23236	31.6274	19.2723
1	mcl1a	3.85433e-35	1.05857	35.4802	18.4274
1	ddx5	7.92626e-35	1.15785	31.7424	17.7499
1	dvl1a	1.61081e-34	2.01253	17.2513	7.29402
1	LOC103026725	1.94213e-34	1.76853	19.6665	10.2468
1	snx17	1.60172e-34	1.07327	34.5026	18.1849
1	opn3	2.74496e-34	2.05114	17.0788	6.24007
1	flot2a	2.57394e-34	1.42044	24.2668	13.0991
1	tbc1d16	4.54571e-34	1.79771	19.0914	9.44375
1	rassf4a	6.93542e-34	1.73262	19.6665	8.02175
1	adrb2a	1.16191e-33	1.69523	20.4715	8.0803
1	rnf144aa	1.27839e-33	1.33161	26.107	15.5165
1	sh3glb2a	2.08269e-33	1.79447	18.9189	8.35634
1	snx13	3.09019e-33	1.74449	19.3214	9.87871
1	ctsa	3.80471e-33	1.22665	28.5221	13.8101
1	slc9a1a	5.5184e-33	1.77984	18.8614	7.74571
1	slc38a6	7.51203e-33	2.55703	14.2611	4.5253
1	sat1a.2	1.66024e-32	2.8904	13.456	3.60519
1	antxr1a	1.89075e-32	2.40058	14.6636	4.82643
1	LOC103034269	1.5029e-32	1.28417	26.8545	11.8695
1	irs2a	2.17139e-32	1.33084	25.1294	11.9281
1	p2ry4	2.92125e-32	2.01142	16.1012	5.61271
1	marcksa	3.92158e-32	1.33809	24.7269	13.5759
1	vat1	4.49079e-32	1.5124	21.5641	13.0238
1	fmnl2a	6.68923e-32	1.04412	33.18	17.0724
1	LOC111196591	1.29744e-31	1.94173	16.6763	5.58762
1	grapa	1.15578e-31	1.25465	27.0845	12.8565
1	gab3	1.45114e-31	1.36783	24.3818	11.4345
1	rassf3	1.57908e-31	1.60355	20.069	7.56169
1	tmem170b	2.06134e-31	2.02867	15.9287	5.86366
1	sort1a	1.95026e-31	1.8382	17.4813	6.58302
1	LOC111189642	2.40062e-31	2.38875	14.2611	4.22417
1	LOC103045502	2.52952e-31	2.04282	16.0437	5.21957
1	plpp1a	2.16785e-31	1.18104	27.9471	15.3994
1	slc36a1	3.409e-31	1.84257	18.1139	7.9381
1	zfyve21	4.66684e-31	1.84585	17.4813	6.78377
1	dapk1	5.11713e-31	1.71032	18.7464	10.7152
1	LOC103032278	5.94972e-31	1.4904	21.3341	9.05061
1	glud1b	6.66327e-31	1.66119	19.494	8.59055
1	cttnbp2nla	8.5221e-31	1.99692	15.9862	5.34504
1	mfhas1	1.20864e-30	1.90942	16.5037	7.7959
1	rxrgb	1.00258e-30	1.30954	25.4169	12.1623
1	clasp2	1.23989e-30	1.48924	20.299	12.7729
1	ccl25b	1.40786e-30	2.32636	13.801	4.16562
1	LOC103035589	1.49518e-30	1.84507	16.9638	6.09787
1	LOC111190422	2.64524e-30	1.71561	17.9413	6.6583
1	zgc:123010	2.71424e-30	1.45449	21.9666	9.01715
1	jupb	3.17833e-30	1.58578	20.299	11.5433
1	pld1b	3.36001e-30	1.31896	24.4968	11.1836
1	LOC103047087	4.24334e-30	1.85443	16.6187	6.28189
1	tmem26a	4.10459e-30	1.44133	22.2542	9.84525
1	si:dkey-40c11.2	3.84247e-30	1.13061	29.1547	14.9895
1	atp10a	4.8177e-30	1.42193	22.2542	9.67796
1	LOC103037443	7.87626e-30	1.93878	15.6987	5.63781
1	ap2a1	1.07913e-29	1.55124	19.379	11.8862
1	ccdc50a	1.07398e-29	1.17079	27.3145	14.4709
1	LOC111192009	1.43566e-29	1.49664	20.7591	8.84985
1	tlr21	2.12341e-29	2.45428	13.111	3.71393
1	smoc1	2.17327e-29	2.34014	13.9735	4.4082
1	pde11a	2.40074e-29	2.19518	13.916	5.46215
1	LOC103030114	2.48329e-29	2.09324	14.6636	5.24467
1	slc37a2	2.52947e-29	1.89222	16.1587	6.18151
1	hk2	2.2448e-29	1.26321	25.0719	11.468
1	cd4-1	2.07216e-29	1.00654	34.6751	16.4115
1	LOC103047234	3.31658e-29	2.09311	14.6061	4.65077
1	actb1	3.42567e-29	1.31612	23.0592	12.5303
1	tfec	4.39951e-29	1.88423	16.5037	6.14806
1	rnf167	5.22832e-29	1.23913	24.5543	14.0778
1	slc30a1a	6.53347e-29	2.44454	12.3059	3.98996
1	paox1	7.62061e-29	2.34984	12.881	3.88122
1	kiaa1109	8.37827e-29	1.32558	22.5992	13.8687
1	cltca	8.45345e-29	1.34631	22.0817	12.7227
1	cebpa	9.76447e-29	2.11598	14.3761	4.68423
1	LOC125784409	9.16572e-29	1.41913	21.2766	10.322
1	taok1a	1.61466e-28	2.14084	13.3985	6.14806
1	colgalt1b	1.27232e-28	1.31712	22.7717	10.6566
1	LOC107197797	3.04041e-28	2.48412	12.4784	3.59682
1	vmp1	6.5443e-28	1.98204	15.3537	6.50774
1	abca1a	7.99115e-28	1.24611	25.0144	16.6123
1	slc16a10	1.49877e-27	1.66684	17.1363	6.46591
1	klf6a	2.00035e-27	1.40463	20.644	10.2384
1	pfkfb4b	3.00137e-27	1.76736	16.0437	7.72898
1	LOC103043666	3.01543e-27	1.96926	14.4336	5.04391
1	plekha5	3.51945e-27	1.72329	15.9287	9.30155
1	LOC103042295	3.58252e-27	2.17545	12.996	5.10247
1	LOC125785666	3.28954e-27	1.34974	21.5066	9.42702
1	LOC103027453	3.75968e-27	1.6398	17.5963	7.21874
1	rreb1a	4.09795e-27	1.40564	20.529	9.38519
1	fxyd6l	5.05509e-27	2.25119	12.7085	4.09034
1	si:dkey-7j14.6	5.90831e-27	1.28408	22.7142	10.4141
1	LOC103043678	7.62887e-27	2.13328	13.5135	4.36637
1	LOC103046797	7.98556e-27	1.19294	24.5543	13.3333
1	sema4ba	9.6105e-27	1.35461	21.1616	11.5015
1	notch1a	1.22642e-26	1.64996	16.6187	6.50774
1	LOC103038572	1.29581e-26	1.63292	16.2162	7.66207
1	adgra2	2.30231e-26	1.60634	17.1363	7.17691
1	rhbdf1a	2.74494e-26	1.78582	15.5262	7.80427
1	mospd2	2.53781e-26	1.40146	20.0115	9.20117
1	nrbp2a	2.95546e-26	1.04999	27.9471	18.7871
1	zmp:0000000926	4.05414e-26	1.71292	16.5037	7.07654
1	cpeb3	5.69079e-26	1.60993	16.3887	8.76621
1	pepd	6.39482e-26	2.35919	11.6159	4.0987
1	LOC103040896	5.9607e-26	1.2217	24.2668	16.102
1	ttf2	5.85939e-26	1.59594	16.4462	6.59975
1	brd2a	7.08686e-26	1.20103	22.8292	14.6215
1	cebpb	1.2993e-25	1.68342	16.5612	6.39063
1	fam20cb	1.30515e-25	1.44658	18.9189	9.61104
1	LOC103040039	1.57936e-25	1.01956	27.8896	18.6366
1	hdac9b	1.98074e-25	1.33357	20.9891	11.1083
1	fpr1	2.6829e-25	1.75892	15.1811	5.55416
1	aspa	2.60135e-25	1.50237	17.7113	7.62024
1	LOC103028343	3.48133e-25	2.53793	10.9258	3.20368
1	LOC103033703	5.38816e-25	1.92868	13.341	4.50857
1	LOC125802331	5.99556e-25	1.28772	20.8741	9.59431
1	exoc3l2b	7.9487e-25	2.43671	10.6958	3.17022
1	slc2a6	9.23205e-25	1.83871	14.0886	4.96027
1	LOC103040684	1.01645e-24	1.84351	14.2611	5.06901
1	calcrlb	1.28549e-24	1.70839	15.3537	5.69636
1	tamalin	1.62439e-24	1.02816	27.142	13.5257
1	LOC103036023	2.27321e-24	1.32323	20.184	10.5228
1	jam3b	3.00342e-24	1.46759	17.5388	8.81639
1	fam83ga	3.60326e-24	1.6089	15.6987	6.22334
1	galt	3.76514e-24	1.10743	25.1869	12.9486
1	smpdl3a	5.59842e-24	2.62717	9.94825	2.79381
1	abhd17b	5.59842e-24	1.74204	13.9735	5.78001
1	LOC103029908	5.36488e-24	1.42621	17.8838	7.70389
1	LOC103022874	6.31845e-24	1.47124	17.1938	8.92514
1	kdm7aa	8.87896e-24	1.64048	15.1236	7.20201
1	si:ch1073-513e17.1	9.61121e-24	1.54184	15.8712	6.49101
1	srgap3	1.06345e-23	1.10053	24.5543	16.102
1	pkig	1.26296e-23	1.47867	17.0213	8.0803
1	kif21b	1.55182e-23	1.4183	17.4813	8.63237
1	mrtfba	1.90117e-23	1.51564	16.5037	8.7913
1	rnaset2	2.42747e-23	1.5711	15.7562	6.5412
1	rab32a	2.55607e-23	1.38465	17.6538	7.87118
1	slc4a3	3.13317e-23	1.09597	23.9218	13.7599
1	ifngr1	4.65898e-23	2.05831	11.9034	4.02342
1	scarb2c	5.28907e-23	1.72887	13.571	6.78377
1	blvra	5.15185e-23	1.51826	15.7562	6.47428
1	trim3a	5.64401e-23	1.32332	18.6889	9.93726
1	inpp5jb	6.15878e-23	1.64573	14.4336	7.30238
1	tmem86a	6.73842e-23	1.76468	13.571	6.20661
1	LOC103024579	7.44686e-23	2.13387	11.3283	3.52154
1	fnip2	1.01886e-22	2.34808	10.3508	3.61355
1	LOC125801721	9.74596e-23	1.80031	12.9385	4.60895
1	itga5	1.23085e-22	2.4401	10.1783	3.30406
1	gja13.2	1.12498e-22	1.81219	12.8235	4.41656
1	zgc:92606	1.19688e-22	1.54677	15.5837	7.66207
1	npc1	1.11083e-22	1.0718	24.6118	13.7767
1	LOC103037428	1.29262e-22	1.47276	16.1587	8.29778
1	slc25a32a	1.31316e-22	1.20427	20.069	10.8156
1	si:rp71-46j2.7	1.73274e-22	1.09751	22.8867	10.8825
1	skap2	1.73341e-22	1.01377	25.3019	12.7896
1	si:ch211-243a20.4	3.96094e-22	2.19167	10.6958	3.30406
1	ncstn	4.14316e-22	1.39666	16.3312	8.44835
1	tifa	6.71033e-22	2.09103	10.8683	3.28733
1	xylt2	6.65915e-22	1.55952	14.6061	7.36094
1	tacc1	7.008e-22	1.20675	19.4365	10.2049
1	coro1ca	1.10692e-21	1.37384	17.1363	8.57382
1	si:ch1073-126c3.2	1.22552e-21	2.25999	10.4083	3.21205
1	hpgd	1.19559e-21	1.79271	13.111	4.93517
1	LOC125782384	1.26563e-21	2.22543	9.83324	3.45462
1	ndel1b	1.24342e-21	1.7102	13.2835	5.78001
1	arfip2b	1.21975e-21	1.24289	18.9764	10.0878
1	abhd2a	1.35635e-21	1.25565	19.494	10.5144
1	gbe1b	1.43755e-21	1.16487	20.3565	11.903
1	LOC125802204	1.65295e-21	1.13418	21.1041	13.4672
1	pip5k1ab	2.304e-21	2.19367	10.2358	4.46675
1	slc22a23	2.48912e-21	2.13325	10.3508	5.26976
1	ctsc	2.23201e-21	1.35315	17.0213	7.52823
1	slc7a7	2.59066e-21	2.26771	9.77573	3.02802
1	usp36	2.57789e-21	1.33133	16.9063	9.49394
1	osbpl2b	2.80446e-21	1.39609	16.2162	8.15558
1	micu3a	3.02023e-21	1.32922	17.3088	11.0079
1	grna.2	3.30289e-21	1.213	20.9891	10.0962
1	znf710a	3.75738e-21	1.68586	13.1685	5.30322
1	abca1b	5.20063e-21	2.79431	8.45313	2.30029
1	LOC103032570	5.25431e-21	1.99661	10.8108	3.75575
1	snx18a	5.28659e-21	1.99101	11.1558	4.02342
1	LOC103041317	5.23565e-21	1.96187	10.7533	3.56336
1	atp7a	5.24649e-21	1.52054	14.4336	6.47428
1	agpat4	6.29603e-21	1.63749	13.6285	5.47051
1	arhgap36	6.77046e-21	2.09917	10.1783	3.48808
1	glulb	6.53642e-21	1.39519	16.2162	7.99665
1	arhgef40	7.52738e-21	1.83115	12.0184	4.39983
1	ehmt1b	7.29715e-21	1.27494	17.7113	10.4642
1	ehd4	7.65363e-21	1.85208	12.1909	4.45002
1	ywhag1	9.35833e-21	1.62706	13.456	7.50314
1	si:dkey-148a17.6	9.87446e-21	1.97136	11.2708	3.78084
1	LOC103039171	1.11051e-20	1.61876	13.2835	8.06357
1	zgc:153039	1.02626e-20	1.23287	19.3214	9.59431
1	LOC111188585	1.41831e-20	1.45502	15.4687	6.38227
1	zbtb47b	1.6752e-20	1.9066	11.3283	5.64617
1	tmem104	1.59697e-20	1.09944	21.0466	12.7813
1	lingo4b	1.82895e-20	1.72373	12.3059	4.43329
1	LOC125788967	2.29789e-20	1.97496	10.4658	5.36177
1	lyl1	2.02735e-20	1.38077	15.6412	6.29862
1	LOC125780460	3.90223e-20	3.45582	8.91317	2.20828
1	kynu	4.0051e-20	1.39433	15.2386	6.80887
1	slc29a1b	4.18585e-20	1.49808	14.5486	5.99749
1	si:ch73-40a2.1	4.51978e-20	2.25743	9.54572	2.97783
1	pxdc1b	4.30136e-20	1.51747	13.6285	5.50397
1	bnip3lb	4.42903e-20	1.37926	15.8137	7.46131
1	cxxc5b	5.16911e-20	1.82962	10.9258	4.89335
1	ankfy1	5.20978e-20	1.65505	12.4784	5.91384
1	LOC103040205	7.26758e-20	2.05998	9.89074	5.08574
1	znf609b	7.12416e-20	1.39955	14.9511	8.75784
1	si:dkey-56m19.5	8.21564e-20	2.04476	10.0058	3.58009
1	LOC103031575	9.01565e-20	2.50649	8.16561	2.31702
1	npffr1l3	1.03599e-19	2.27751	9.25819	2.85236
1	strn4	1.0946e-19	1.31963	15.8137	10.3806
1	LOC103037947	1.1079e-19	1.17651	18.6889	9.25972
1	mmp14a	1.15049e-19	1.386	15.6987	6.60811
1	smurf1	1.14137e-19	1.15614	19.1489	10.9327
1	mapkapk3	1.31726e-19	1.01418	22.6567	11.376
1	LOC111197517	1.40435e-19	1.07127	22.8867	11.9615
1	tlcd4b	1.54403e-19	1.65868	12.3059	6.34044
1	adss2	1.66821e-19	1.81832	11.1558	4.68423
1	LOC103029316	1.76609e-19	1.9791	10.0633	5.31159
1	rnf150a	2.07655e-19	1.62242	12.4209	7.32748
1	gpsm1b	2.172e-19	1.21523	17.4238	10.2468
1	plod1a	2.4905e-19	1.75404	11.3283	4.54203
1	sord	2.75865e-19	1.97537	9.83324	4.68423
1	si:dkey-193c22.1	3.8439e-19	1.68726	12.0759	4.88499
1	opcml	3.9232e-19	1.2364	17.7113	11.6186
1	eif4g3b	3.86305e-19	1.00727	21.9091	13.9858
1	slc16a1b	4.18336e-19	1.93297	9.83324	3.47972
1	lmbr1l	3.87915e-19	1.18695	17.5963	8.09703
1	pigr	4.46934e-19	1.99015	9.83324	3.37097
1	plaua	4.44671e-19	1.74617	11.5009	4.42493
1	chst11	4.9044e-19	1.68701	12.4209	7.56169
1	LOC103045190	4.86547e-19	1.14903	18.6889	9.29318
1	mapkbp1	5.34747e-19	1.46745	13.2835	7.20201
1	lamp1a	5.61112e-19	1.55966	12.5359	6.44082
1	cab39l	6.36756e-19	1.54435	12.7085	6.42409
1	prkx	6.97456e-19	2.24384	8.85566	3.22041
1	unm_sa1614	6.56424e-19	1.02296	20.9316	10.573
1	snx30	6.93852e-19	1.29662	15.3537	7.69552
1	ltbp1	7.59387e-19	1.58551	12.766	5.67963
1	nt5c2b	8.72004e-19	1.24709	16.2162	9.35174
1	slc39a1	1.06572e-18	1.87532	10.6958	4.39147
1	p2ry12	1.1148e-18	1.87167	10.5233	3.64701
1	fhl3a	1.15315e-18	1.7832	11.0983	4.04015
1	wscd2	1.15677e-18	1.27149	16.5037	10.1297
1	zgc:65895	1.23501e-18	1.3439	14.6061	9.32664
1	adgrd2	1.49906e-18	1.74205	11.2133	4.45839
1	hephl1a	1.72433e-18	1.33591	15.1811	6.69176
1	zpax4	2.12348e-18	1.89008	10.0058	3.44626
1	arid3a	2.10464e-18	1.31001	15.4687	6.49101
1	mpped2	3.3929e-18	1.39321	14.2611	7.07654
1	LOC103040591	3.79693e-18	1.48041	12.7085	5.03555
1	LOC103040521	4.22149e-18	2.56959	8.10811	2.32539
1	nrp1a	4.4024e-18	1.59342	12.0759	7.0849
1	LOC103042819	4.50497e-18	1.92647	9.77573	3.2706
1	birc7	7.81524e-18	1.21128	15.9862	7.89628
1	pdk4	8.74555e-18	1.57446	11.7884	5.21957
1	mgat4b	9.30538e-18	1.2582	16.2737	12.3128
1	arhgap1	9.37024e-18	1.16792	17.0213	9.33501
1	csf2rb	1.08122e-17	1.05296	20.0115	9.57758
1	LOC103047589	1.56618e-17	1.70029	10.8108	5.1192
1	mmel1	1.62819e-17	1.2565	15.5262	8.32288
1	akap11	1.63381e-17	1.07187	18.5739	12.2961
1	LOC103030249	1.98461e-17	1.95829	9.3157	3.51317
1	smad10b	1.91593e-17	1.11097	17.7113	8.46508
1	srgap1a	2.88253e-17	1.82497	9.71823	5.63781
1	zgc:174356	3.59562e-17	2.32255	7.70558	2.26683
1	ubl3a	4.14215e-17	1.47267	12.0759	7.71225
1	LOC103045892	4.2076e-17	1.12221	17.0213	8.42325
1	LOC103043027	4.54994e-17	1.28747	14.4911	8.82476
1	si:dkey-79d12.5	5.22879e-17	1.56395	11.3859	4.31619
1	LOC111197601	5.52889e-17	2.0363	8.68315	2.68507
1	gpcpd1	5.46446e-17	1.46767	12.2484	5.85529
1	smpd1	5.97732e-17	1.68416	10.7533	4.45002
1	LOC103036236	6.297e-17	1.99451	8.85566	3.06148
1	LOC103034624	7.04992e-17	1.54406	12.1334	7.13509
1	slc49a3	7.53472e-17	1.76759	9.71823	3.54663
1	zgc:153012	7.80043e-17	1.00419	19.724	9.90381
1	cenpx	8.391e-17	1.24831	14.6061	9.3601
1	LOC103030695	9.11434e-17	1.83506	9.89074	3.50481
1	cables1	8.97549e-17	1.24521	14.5486	9.15935
1	agpat3	1.01132e-16	1.50937	11.8459	7.40276
1	slc8b1	1.09306e-16	1.35082	13.1685	6.47428
1	LOC103021412	1.17929e-16	1.19044	15.7562	7.55332
1	zgc:56622	1.45744e-16	2.41102	7.36055	2.17482
1	LOC125782375	1.45799e-16	2.0201	8.22312	2.6767
1	plxdc2b	1.52245e-16	1.99978	8.91317	5.22794
1	dusp6	1.69775e-16	1.23294	14.7211	6.53283
1	rnd3a	2.10073e-16	1.82387	9.54572	3.6972
1	pkn1a	2.41159e-16	1.17318	15.8137	7.62861
1	trim33	2.88214e-16	1.05146	17.3088	11.1167
1	itgav	3.05894e-16	1.03044	17.8263	10.0962
1	hgs	3.66351e-16	1.08825	16.6187	9.58595
1	znf638	4.44131e-16	1.01004	18.3439	11.995
1	rab3il1	5.80664e-16	2.28705	7.41806	2.2752
1	LOC111196468	6.54449e-16	1.21216	15.3537	7.09327
1	dpp7	8.07877e-16	1.68981	9.89074	4.13216
1	LOC103042803	8.44884e-16	1.93639	8.33813	3.98996
1	rab38b	8.55667e-16	1.4462	11.3283	4.81807
1	LOC103040384	8.812e-16	1.25045	13.801	8.70765
1	c5ar1	9.59924e-16	2.36101	7.18804	2.11627
1	nt5c2a	1.01516e-15	1.01882	18.3439	10.0209
1	blmh	1.02274e-15	1.07872	16.3887	9.00878
1	cpz	1.14296e-15	2.65216	6.44048	1.79841
1	LOC125806062	1.08474e-15	1.22699	13.8585	6.76704
1	LOC125806044	1.24174e-15	1.51453	11.5009	4.59222
1	mapk14a	1.37407e-15	1.16308	15.0086	7.72062
1	khdrbs3	1.45419e-15	1.5264	11.3283	6.95943
1	LOC125802185	1.45674e-15	1.93751	8.28062	2.79381
1	vsig8b	1.52253e-15	2.06234	7.64807	2.47595
1	chst7	1.4574e-15	1.01825	17.8838	11.0079
1	sfmbt1	1.58111e-15	1.10106	15.8137	8.12212
1	LOC111196691	1.66325e-15	1.6758	9.66072	3.65537
1	plekhm1	1.64707e-15	1.51605	10.6383	4.4082
1	LOC111191212	1.67965e-15	1.04493	17.4238	8.20577
1	LOC103024189	1.75279e-15	1.04018	17.5388	10.2719
1	tnpo3	2.19243e-15	1.64342	9.94825	4.34964
1	ctsd	2.33332e-15	2.28599	7.70558	3.73066
1	mao	2.39757e-15	1.88017	8.56814	3.58009
1	crym	2.4117e-15	1.42202	11.4434	5.32831
1	faf1	2.45798e-15	1.03104	17.2513	10.8156
1	LOC103033813	2.95544e-15	2.15886	7.47556	3.17859
1	pde6gb	3.63539e-15	2.25401	6.90052	2.14136
1	ubald1a	4.21862e-15	1.25564	13.0535	7.20201
1	lrrc1	4.8527e-15	1.23765	13.5135	6.9427
1	LOC103035260	5.08224e-15	1.85409	8.68315	3.94814
1	atrn	5.08797e-15	1.01928	16.6187	12.9235
1	LOC111194524	6.95976e-15	1.19331	14.0311	6.49937
1	themis2	7.24114e-15	1.29288	12.5934	5.60435
1	gsdmeb	7.63263e-15	1.22437	13.226	6.44082
1	dpyda.1	8.12631e-15	2.1256	7.30305	3.00293
1	tbc1d12a	9.04382e-15	1.00214	17.2513	10.2551
1	sgk3	1.02715e-14	1.08815	15.4112	7.51987
1	LOC111195200	1.13729e-14	2.30207	6.55549	2.02426
1	pi4kb	1.14335e-14	1.48717	10.1783	5.57089
1	tcima	1.23243e-14	1.81178	8.85566	3.2706
1	LOC103025535	1.31695e-14	1.7944	8.45313	2.9611
1	LOC103026934	1.44735e-14	1.9523	8.74066	3.19532
1	igfbp2b	1.74716e-14	1.71952	8.74066	4.03179
1	LOC111194085	1.90853e-14	2.10502	7.13053	2.83563
1	ankrd10a	1.93366e-14	1.36168	11.2133	6.72522
1	LOC103038276	1.88178e-14	1.15124	14.0886	7.06817
1	stxbp5b	1.92924e-14	1.05378	15.4687	10.2049
1	gig2q	2.00518e-14	1.7513	8.22312	3.13676
1	LOC103031022	2.17006e-14	3.48566	5.06038	1.10414
1	LOC103041913	2.10438e-14	1.2936	11.9609	9.17608
1	LOC125780644	2.09946e-14	1.94388	7.76308	2.71016
1	LOC103032585	2.09507e-14	1.83777	7.9356	2.76872
1	man2b1	2.12072e-14	1.42477	11.0983	4.93517
1	LOC125806157	2.82435e-14	1.46371	9.83324	6.20661
1	LOC103025000	2.81148e-14	1.02863	16.1012	7.9632
1	LOC125802199	3.0935e-14	1.23486	14.3186	6.86742
1	vps8	3.34085e-14	1.12921	14.3761	8.3898
1	lipeb	4.28244e-14	1.79456	8.0506	3.72229
1	ak4	4.24322e-14	1.49537	10.0633	4.71769
1	LOC111192126	4.40875e-14	1.23214	12.3634	5.74655
1	LOC103027411	4.85551e-14	1.94082	7.47556	2.43413
1	LOC103035791	5.08339e-14	2.06394	7.01553	3.61355
1	LOC103022434	6.62937e-14	1.40122	10.2358	5.67963
1	LOC125802348	6.83074e-14	2.05303	6.90052	2.2501
1	LOC103043047	6.79192e-14	1.09815	14.3761	7.23547
1	smad6b	8.91087e-14	1.83588	8.0506	3.40443
1	smarcd2	9.51728e-14	1.01897	15.6412	7.78754
1	LOC111190424	9.92061e-14	1.55727	9.25819	3.63028
1	slc9a8	1.19792e-13	1.11307	13.8585	7.57005
1	igf2r	1.29996e-13	1.27335	11.3283	7.12673
1	LOC103039855	1.39248e-13	1.99845	7.01553	2.56796
1	pip4p2	1.69716e-13	2.38963	5.92294	2.47595
1	frmd4ba	1.81724e-13	1.29004	11.3283	6.73358
1	cpt1a2b	1.81448e-13	1.28609	11.3859	6.50774
1	grb10b	2.0289e-13	2.03247	6.84301	2.94437
1	kcng2	2.36302e-13	1.80782	7.47556	3.1284
1	LOC125781049	2.32547e-13	1.15306	12.996	7.95483
1	ugt2a5	2.38224e-13	1.41073	10.5233	5.03555
1	LOC111197120	2.64363e-13	2.80203	4.88787	1.26307
1	zgc:77375	2.59477e-13	1.57321	8.68315	4.45002
1	LOC103024136	2.80425e-13	2.31455	5.98045	2.03262
1	il6r	4.29572e-13	1.43427	9.94825	3.84776
1	cd302	4.24982e-13	1.09815	13.456	6.69176
1	pld3	5.2298e-13	1.78041	7.59057	2.6767
1	igsf8	5.20515e-13	1.26083	11.0408	5.58762
1	bach1a	5.95477e-13	1.01931	14.3761	9.38519
1	gadd45ab	6.12769e-13	1.35268	10.2358	4.84316
1	robo1	6.27298e-13	1.18201	12.5934	7.9632
1	si:ch211-117c19.1	6.38858e-13	1.83249	7.36055	2.44249
1	LOC103036999	6.94865e-13	1.84152	7.13053	2.65997
1	itm2ba	7.1109e-13	1.02691	14.5486	11.4429
1	svild	7.79317e-13	1.36473	10.6383	6.38227
1	pfn2a	8.07592e-13	1.17755	11.9609	8.27269
1	etv6	8.14891e-13	1.15029	13.111	7.76244
1	LOC111192121	9.2257e-13	1.61868	8.16561	3.19532
1	adam28	9.69262e-13	2.3401	6.21047	1.9908
1	mtss1	9.93369e-13	2.04656	6.26797	3.33752
1	pmepa1	9.92099e-13	1.41461	9.94825	4.1238
1	fasn	1.13204e-12	1.84475	7.07303	3.61355
1	rtn4a	1.1648e-12	1.61684	8.16561	5.03555
1	acot13	1.17175e-12	1.70623	7.64807	3.06985
1	LOC111193208	1.25539e-12	1.40931	9.60322	4.82643
1	timd4	1.33732e-12	1.99945	6.44048	2.17482
1	dync1li2	1.66414e-12	1.43493	9.3157	4.87662
1	purg	1.7952e-12	1.43718	8.97067	6.12296
1	ptafr	2.11787e-12	1.99859	6.613	2.2752
1	stard9	2.18687e-12	1.07335	12.996	6.58302
1	LOC103041946	2.36107e-12	1.9446	6.32547	2.12463
1	scarb2a	2.80233e-12	1.1957	12.2484	6.34044
1	bcor	3.21769e-12	1.05641	13.7435	8.33124
1	arhgap29a	3.26351e-12	1.23275	11.0408	5.39523
1	LOC103029652	3.52911e-12	1.51346	8.33813	3.29569
1	LOC103047558	3.79854e-12	1.34696	9.94825	4.30782
1	prickle3	3.83468e-12	1.39168	9.3732	4.07361
1	LOC103029886	4.62274e-12	2.01135	6.44048	2.48432
1	dlgap4b	4.61327e-12	1.10413	12.0759	9.41029
1	zgc:152830	4.89455e-12	1.37752	9.3157	4.07361
1	tcirg1b	4.8929e-12	1.12608	12.1909	5.98076
1	LOC103026073	5.21473e-12	1.91153	6.38298	2.11627
1	gli2a	5.30177e-12	1.7018	7.36055	3.01129
1	arap3	5.55237e-12	1.44995	8.74066	3.93141
1	rasl11a	6.05057e-12	1.89569	6.21047	2.14973
1	rtknb	6.22975e-12	2.43967	5.23289	1.49728
1	LOC103040706	6.67137e-12	2.2555	5.40541	1.55583
1	LOC111196442	7.36442e-12	1.29873	9.71823	4.31619
1	smpd2b	7.57789e-12	1.73439	7.36055	3.27896
1	gpr157	7.64133e-12	2.00606	5.86544	1.9657
1	sos1	1.11928e-11	1.11749	11.7309	7.48641
1	dennd1a	1.18141e-11	1.40716	8.97067	4.29946
1	slc40a1	1.29401e-11	2.10574	6.09546	2.47595
1	epg5	1.33372e-11	1.11627	11.7309	6.72522
1	LOC103038485	1.38701e-11	1.56701	7.59057	3.20368
1	klhl24b	1.50286e-11	1.61059	7.30305	2.79381
1	sfxn5b	1.60877e-11	1.98783	5.80794	2.21665
1	irf2bp2b	1.62694e-11	1.41114	8.45313	4.99373
1	zgc:175214	1.69514e-11	1.27032	9.71823	5.57089
1	LOC125801117	1.68141e-11	1.01168	13.801	7.47804
1	hmox1a	1.87675e-11	2.11041	6.38298	2.07445
1	porb	1.90795e-11	1.01617	13.2835	7.87955
1	atg4da	2.10078e-11	1.28183	9.54572	5.82183
1	LOC103037661	2.23468e-11	2.66303	4.54284	1.19615
1	p2ry1	2.4493e-11	2.50579	4.77286	1.38018
1	fbxw11a	2.41169e-11	1.03449	12.5934	7.64534
1	zcchc14	2.53243e-11	1.46244	8.28062	3.96487
1	slc43a3b	2.64467e-11	3.78774	4.54284	1.10414
1	LOC111192012	2.76571e-11	1.33524	9.3732	3.9816
1	rab20	3.00765e-11	1.41167	8.56814	3.59682
1	fig4a	3.23657e-11	1.09182	11.6159	8.3898
1	LOC103044177	3.23444e-11	1.29148	9.43071	4.02342
1	acss1	3.56333e-11	1.26031	9.66072	4.39983
1	flvcr2b	4.24308e-11	1.34124	8.97067	3.62192
1	smad10a	4.82887e-11	1.22354	9.66072	6.1146
1	cers6	5.21073e-11	1.60043	7.01553	4.60059
1	taok2a	5.53451e-11	1.33268	8.51064	5.04391
1	si:ch73-248e21.5	5.758e-11	1.11088	11.2133	4.9519
1	LOC103037002	6.22928e-11	2.13728	5.3479	2.14973
1	doc2d	6.29013e-11	1.78243	6.15296	3.68883
1	LOC103038714	6.45761e-11	2.14021	4.94537	1.63112
1	haao	6.49903e-11	1.10176	11.2133	5.07737
1	prkcea	7.59198e-11	1.11373	11.4434	10.0125
1	lama4	8.5138e-11	2.00202	5.63542	1.98243
1	itcha	8.73258e-11	1.07269	11.2708	7.06817
1	ap3d1	9.55001e-11	1.10724	10.7533	7.821
1	si:ch211-152p11.4	1.01368e-10	3.09213	3.9678	1.00376
1	nde1	9.96992e-11	1.32397	8.85566	3.73066
1	egr1	1.09829e-10	1.40724	8.62565	4.36637
1	p4hb	1.09279e-10	1.10653	10.7533	6.21497
1	mpnd	1.12316e-10	1.29995	8.79816	4.33292
1	LOC125799374	1.13641e-10	1.69332	6.6705	2.43413
1	gpx1a	1.20557e-10	1.31793	8.68315	3.77248
1	LOC125787628	1.28716e-10	1.73083	6.21047	2.2501
1	dipk1b	1.28457e-10	1.4506	7.59057	3.85613
1	dse	1.40009e-10	1.84922	5.98045	2.3923
1	mmp14b	1.43061e-10	2.7757	4.0253	1.06232
1	LOC103027003	1.41835e-10	1.73633	6.21047	2.62652
1	LOC125787025	1.41907e-10	1.97146	5.86544	1.84023
1	slc25a22b	1.50023e-10	3.4874	3.62277	0.811376
1	atp6v1c1b	1.5125e-10	1.57762	6.6705	3.42116
1	LOC103022408	1.52723e-10	1.25547	9.43071	4.29946
1	keap1a	1.62355e-10	1.44764	7.82059	3.32915
1	wnt5b	1.75888e-10	1.98703	5.57792	2.36721
1	snx7	1.77594e-10	1.16144	10.2358	4.72606
1	ckba	1.78976e-10	1.04536	11.5584	6.08114
1	rassf2a	1.84648e-10	1.1584	9.94825	5.13593
1	LOC103043795	2.05937e-10	1.10748	10.5233	4.71769
1	carhsp1	2.10527e-10	1.25982	9.08568	5.83856
1	rac1a	2.23366e-10	1.05588	11.0983	5.25303
1	aox6	2.31566e-10	1.78476	5.80794	2.14136
1	clcn7	2.40014e-10	1.25992	8.85566	4.65077
1	ptp4a3b	2.50514e-10	2.00427	5.23289	2.18319
1	gja12.2	2.57242e-10	2.28604	4.65785	1.422
1	gna11b	2.57242e-10	1.1524	9.83324	7.61188
1	fscn1a	2.73084e-10	1.47642	7.24554	4.31619
1	LOC125783366	3.01874e-10	1.28301	8.68315	4.13216
1	LOC125787151	3.12383e-10	2.21684	4.48534	1.79841
1	si:ch211-139g16.8	3.10651e-10	1.09455	10.4083	4.96027
1	LOC103045363	3.41164e-10	1.17037	9.60322	6.89251
1	tpte	3.54946e-10	2.54118	4.19781	1.15433
1	slc4a2b	3.81221e-10	3.05618	3.68028	0.903388
1	ahnak	4.03878e-10	2.56054	4.37033	1.28816
1	LOC103035849	4.15523e-10	1.34437	7.9356	4.28273
1	naga	4.7264e-10	1.25958	8.28062	4.34964
1	LOC111196684	4.76445e-10	1.91621	5.11788	1.65621
1	il6	4.81258e-10	2.10027	4.71535	1.38854
1	atxn2	5.09796e-10	1.23887	8.62565	5.91384
1	LOC103039326	5.22837e-10	1.68457	6.15296	2.32539
1	asic2	5.47462e-10	1.37333	7.82059	5.18611
1	rimkla	5.65194e-10	1.25922	8.45313	7.64534
1	fgfrl1a	5.60644e-10	1.23573	8.74066	3.90632
1	nfe2l2a	5.6237e-10	1.17038	9.3732	4.43329
1	ptgs1	5.88533e-10	1.60312	6.6705	2.45086
1	me2	5.84897e-10	1.17644	9.43071	4.56713
1	fndc3bb	5.98843e-10	1.23906	8.79816	4.46675
1	LOC111194997	7.3437e-10	2.02967	5.86544	2.08281
1	gadd45aa	7.4326e-10	1.77714	5.57792	2.19155
1	def8	7.52054e-10	1.04842	10.8108	6.2568
1	snx1a	7.65731e-10	1.10518	10.1783	4.90171
1	gaa2	8.03983e-10	1.23522	8.51064	5.26976
1	rabgef1	8.17388e-10	1.05088	10.5233	6.29862
1	sarm1	9.44004e-10	1.70804	6.09546	2.90255
1	mxd4	9.76312e-10	1.35007	7.47556	4.27436
1	rps6ka4	1.1077e-09	1.06621	10.3508	5.84693
1	icam3	1.20261e-09	2.54879	4.08281	1.17942
1	LOC111189139	1.3144e-09	1.33621	7.53306	3.42116
1	snx8a	1.56994e-09	2.07997	4.60035	1.51401
1	trip10b	1.56123e-09	1.80337	5.17539	1.85696
1	rragca	1.59998e-09	1.44249	6.84301	3.74739
1	LOC107197132	1.58723e-09	1.17809	8.91317	4.64241
1	si:dkey-52l18.4	1.6118e-09	1.40378	7.13053	3.03639
1	hdac11	1.65764e-09	1.28794	7.76308	5.0941
1	flrt3	1.73702e-09	1.14579	8.97067	5.42869
1	bloc1s6	1.94876e-09	1.13478	9.25819	4.74279
1	nfyc	1.95913e-09	1.06263	10.1208	6.41573
1	LOC103042301	2.04574e-09	1.59215	5.98045	2.36721
1	kank3	2.09743e-09	2.37935	4.19781	1.27143
1	gadd45ba	2.10408e-09	1.61029	6.09546	2.45922
1	osbpl10b	2.14688e-09	1.64134	5.98045	3.02802
1	zgc:110339	2.4144e-09	1.22894	8.39563	3.76412
1	rnf217	2.47322e-09	1.32515	7.70558	3.9816
1	spg11	2.71669e-09	1.14205	9.14319	4.93517
1	kpna3	3.30711e-09	1.41148	6.90052	4.25763
1	tent5bb	3.5097e-09	2.14394	4.25532	1.30489
1	boka	3.61139e-09	1.29983	7.30305	3.56336
1	b4galt5	4.02128e-09	1.01458	10.4083	8.37307
1	LOC103034830	4.37786e-09	1.55292	6.26797	2.30866
1	LOC125785624	4.5992e-09	1.59966	6.15296	2.34212
1	tbc1d2	4.95088e-09	1.84714	4.77286	1.73149
1	gde1	4.98369e-09	1.84143	4.77286	2.59306
1	mapk9	5.20739e-09	1.46484	6.26797	3.555
1	LOC103041858	5.47815e-09	2.03221	4.77286	1.7064
1	snx2	5.39792e-09	1.03297	10.0058	5.78001
1	slc29a3	5.74913e-09	1.26853	7.64807	3.68883
1	zgc:154058	5.90513e-09	2.13462	4.25532	1.35508
1	ccdc6b	5.99639e-09	1.30944	7.07303	4.48348
1	fbxw11b	6.54704e-09	1.09179	9.14319	5.74655
1	si:ch211-15d5.11	6.64895e-09	1.01831	9.94825	5.25303
1	LOC111196728	7.3576e-09	1.45623	6.44048	2.71853
1	LOC103039996	7.57794e-09	1.00676	10.1783	5.20284
1	LOC111188921	7.69216e-09	1.04277	9.83324	4.75951
1	dab2	8.2371e-09	3.77283	2.93272	0.585529
1	zcchc24	8.19341e-09	2.45169	3.79528	1.27143
1	bend5	8.08208e-09	1.02829	9.83324	7.14345
1	mfsd8	8.3378e-09	1.01585	9.83324	5.29486
1	c9h15orf39	8.58833e-09	1.25502	7.30305	3.32915
1	pak2b	8.90435e-09	1.08415	9.14319	4.77624
1	LOC107197835	1.0403e-08	3.3463	3.27775	0.752823
1	LOC125803763	1.01624e-08	1.07664	8.97067	4.36637
1	itga2.2	1.03266e-08	1.06967	9.3157	4.57549
1	dcbld1	1.05245e-08	1.59177	5.3479	2.40903
1	LOC111190601	1.09851e-08	1.56298	5.63542	2.133
1	sdc4	1.1054e-08	1.40799	6.728	2.75199
1	LOC103034439	1.12335e-08	1.97083	4.54284	1.61439
1	pacrg	1.14962e-08	1.83669	4.65785	1.86533
1	prkcsh	1.14401e-08	1.16079	8.0506	5.35341
1	si:dkey-126g1.9	1.18007e-08	1.93602	4.31282	1.422
1	mtmr6	1.18934e-08	1.34999	6.613	3.77248
1	LOC111193412	1.22299e-08	1.61062	5.52041	2.04099
1	gpd1c	1.25722e-08	1.75762	4.83036	1.73149
1	LOC125806045	1.26888e-08	2.18625	3.9678	1.17106
1	rnf122	1.31476e-08	1.12537	8.45313	5.00209
1	LOC103034657	1.33772e-08	1.16105	8.16561	4.01506
1	LOC103029714	1.37315e-08	1.01329	10.0633	6.70013
1	rilpl1	1.38596e-08	1.37687	6.49799	3.37097
1	si:dkeyp-115e12.6	1.40179e-08	1.57857	5.40541	2.9611
1	nin	1.45043e-08	1.55026	5.75043	2.40903
1	micall1a	1.46405e-08	1.44717	6.15296	3.66374
1	flii	1.48428e-08	1.26923	7.30305	4.33292
1	cpn1	1.61975e-08	1.71968	4.94537	1.92388
1	creb3l2	1.80261e-08	1.20504	7.36055	4.25763
1	samd4a	1.89765e-08	1.14436	7.9931	5.06901
1	mob1bb	1.92058e-08	1.63414	5.3479	2.50105
1	LOC103041868	1.99284e-08	1.82561	4.37033	1.68967
1	znf395a	2.06247e-08	1.43683	6.15296	3.75575
1	ppp1r15a	2.07831e-08	1.77385	4.65785	1.76495
1	gckr	2.13219e-08	1.81639	4.65785	1.64785
1	acmsd	2.22047e-08	2.77981	3.10523	0.861564
1	ocrl	2.38471e-08	1.29357	6.728	5.25303
1	cap1	2.40599e-08	1.21386	7.53306	3.73066
1	srebf2	2.43099e-08	1.26945	6.90052	4.70096
1	cmtm3	2.40943e-08	1.09085	8.74066	4.14889
1	LOC125799430	2.61508e-08	1.55996	5.23289	2.08281
1	xylb	2.70579e-08	1.18998	7.59057	4.25763
1	dlg5a	2.72224e-08	1.01105	9.54572	7.16855
1	LOC103022922	2.79445e-08	2.36014	3.50776	1.09578
1	LOC103033838	2.82082e-08	2.78262	3.16274	0.895023
1	cass4	3.00344e-08	1.12319	8.39563	4.5253
1	phlpp2	3.22043e-08	1.45314	5.69293	4.4082
1	ubac2	3.51933e-08	1.16128	7.53306	4.19072
1	LOC103046421	3.5707e-08	1.76707	4.65785	1.76495
1	zgc:153993	3.76964e-08	1.39178	5.98045	2.88582
1	slc2a9l2	4.10023e-08	1.53155	5.40541	2.23338
1	ston2	4.49427e-08	1.11734	7.9356	4.96863
1	si:cabz01007802.1	4.47356e-08	1.12905	7.70558	3.65537
1	LOC111192008	4.49427e-08	1.36069	6.26797	2.57633
1	wdr26b	4.50328e-08	1.07343	8.45313	5.2614
1	mfsd2aa	4.61498e-08	1.56205	5.11788	2.5345
1	ap2m1a	4.70646e-08	1.26043	6.613	4.56713
1	synj1	4.80107e-08	1.10406	7.76308	6.29862
1	pih1d1	4.98503e-08	1.78409	4.48534	2.06608
1	LOC125788885	5.22176e-08	1.59301	5.00288	1.98243
1	LOC103042756	5.50759e-08	1.60484	5.23289	2.01589
1	ppp2r5ca	5.69361e-08	1.43059	5.57792	3.68047
1	nr2c2	5.79224e-08	1.06329	8.10811	5.1192
1	itprid1	5.91205e-08	1.81198	4.54284	1.66458
1	dazap2	5.95511e-08	1.09811	7.82059	4.73442
1	psmc5	6.24453e-08	1.05954	8.51064	5.95567
1	bicd2	6.2465e-08	1.02535	8.68315	5.79674
1	grnb	6.52659e-08	1.14974	7.41806	4.50021
1	LOC125804591	6.82698e-08	1.34363	6.21047	4.55876
1	gpr137c	7.07442e-08	2.00205	4.14031	1.88206
1	acad11	7.54505e-08	1.28191	6.55549	3.9816
1	slc22a15	8.11195e-08	1.33158	6.03795	4.22417
1	lpcat3	8.20923e-08	1.15736	7.64807	3.63028
1	LOC103045930	8.50648e-08	1.90864	4.08281	1.39691
1	zdhhc21	8.91319e-08	1.45044	5.3479	3.45462
1	pi4kaa	9.74835e-08	1.44185	5.2904	2.87746
1	LOC125787530	9.93079e-08	2.2636	3.39275	1.00376
1	tpm3	1.01861e-07	1.10811	7.64807	3.90632
1	sgpp1b	1.04818e-07	1.19239	6.95802	3.47135
1	cntn3a.2	1.11634e-07	1.05799	8.16561	6.31535
1	rnf19b	1.19268e-07	1.21594	7.30305	4.51694
1	spns1	1.27662e-07	1.41329	5.46291	2.75199
1	LOC125781051	1.29504e-07	1.19245	7.13053	4.09034
1	LOC111197647	1.35311e-07	1.07965	7.82059	3.88959
1	lpin1b	1.41943e-07	1.12005	7.82059	4.0987
1	arid3c	1.46358e-07	1.70204	4.42783	1.74822
1	LOC111190394	1.46421e-07	1.11117	7.36055	3.40443
1	tmem41b	1.53023e-07	1.6322	4.65785	2.28356
1	LOC103038450	1.54879e-07	1.34551	6.613	3.92304
1	LOC103033151	1.58389e-07	1.58949	4.77286	1.78168
1	limd1a	1.60778e-07	2.13201	3.50776	1.47219
1	LOC111188584	1.60873e-07	1.61872	4.94537	1.76495
1	LOC125801122	1.60873e-07	1.75282	4.37033	1.46382
1	LOC103032996	1.65502e-07	2.3493	3.50776	1.44709
1	atp6v0d1	1.71122e-07	1.44908	5.17539	3.37934
1	fhl1b	1.98556e-07	2.10903	3.50776	1.16269
1	clpxa	2.07351e-07	1.20024	6.6705	3.6972
1	selenow1	2.08544e-07	1.47316	5.17539	2.81054
1	arih1l	2.11781e-07	1.2291	6.09546	3.86449
1	mrc2	2.14698e-07	1.60271	4.71535	2.42576
1	scn5lab	2.31032e-07	1.22809	6.44048	3.37097
1	ppiab	2.4126e-07	1.02843	8.10811	6.36554
1	zgc:63587	2.42625e-07	1.5061	4.77286	2.09118
1	prss16	2.52724e-07	1.31553	5.86544	2.71016
1	cops7a	2.55432e-07	1.19564	6.26797	4.04852
1	reep3a	3.08567e-07	1.41284	5.17539	2.32539
1	tpp1	3.21919e-07	1.65527	4.19781	1.80678
1	LOC111192725	3.62369e-07	1.48562	4.94537	1.94061
1	LOC103023393	3.87191e-07	2.1573	3.33525	1.05395
1	brk1	3.91487e-07	1.45974	4.88787	2.82727
1	LOC103047455	4.0228e-07	1.50521	4.65785	2.21665
1	LOC103046750	4.0228e-07	1.17562	6.38298	2.85236
1	stimate	4.10545e-07	1.32728	5.57792	2.82727
1	LOC103028513	4.30058e-07	1.64957	4.19781	1.63112
1	ctif	4.32927e-07	1.12097	6.55549	4.60895
1	sult1st4	4.34596e-07	1.02487	7.87809	5.31159
1	csnk1g2a	4.46507e-07	1.07505	7.24554	5.02719
1	si:ch211-269k10.4	4.48761e-07	1.11121	7.01553	3.25387
1	tgfbi	4.7098e-07	1.97889	3.33525	1.17942
1	LOC103034372	4.81143e-07	1.5946	4.42783	1.79005
1	LOC103036603	4.99961e-07	1.88725	3.62277	1.35508
1	mgrn1a	5.01994e-07	1.5158	4.42783	2.90255
1	smurf2	5.47705e-07	1.04747	7.47556	6.22334
1	LOC111194761	5.51257e-07	1.03103	7.41806	3.6721
1	nhlrc2	5.66651e-07	1.43156	4.88787	2.71853
1	usp12b	5.9821e-07	1.22718	5.98045	3.29569
1	peli2	5.99761e-07	1.19363	6.38298	3.2706
1	zgc:56585	6.40407e-07	2.46486	2.93272	0.903388
1	bckdk	6.87465e-07	1.31599	5.17539	3.35425
1	acp1	6.97222e-07	1.19249	6.03795	3.54663
1	akirin1	7.09693e-07	1.03287	7.47556	4.53367
1	vash1	7.17603e-07	1.35816	5.17539	2.83563
1	kiaa0319l	7.26532e-07	1.33673	5.40541	3.07821
1	LOC125801697	7.47619e-07	1.31714	5.17539	3.84776
1	LOC103023221	7.79113e-07	1.25334	5.98045	4.59222
1	sat1b	7.83915e-07	1.10413	6.6705	3.36261
1	pecam1b	8.14349e-07	1.73275	3.91029	1.54747
1	klf11b	9.09191e-07	1.57139	4.31282	2.03262
1	psenen	9.34984e-07	1.36551	4.88787	3.26223
1	LOC103024405	9.68491e-07	1.01334	7.59057	4.67587
1	LOC103023148	9.91184e-07	1.13807	6.49799	4.50857
1	gas6	1.02956e-06	1.75633	3.73778	1.88206
1	LOC103022049	1.02279e-06	1.27048	5.75043	2.49268
1	scarb1	1.082e-06	2.632	2.6452	0.844835
1	LOC125785568	1.12889e-06	1.46653	4.60035	2.2752
1	zgc:152816	1.13048e-06	1.0843	6.55549	3.88959
1	ctnnd1	1.14597e-06	1.24848	5.57792	3.74739
1	cited4a	1.14986e-06	1.31717	5.40541	2.83563
1	LOC103038315	1.17507e-06	1.65382	4.0253	1.43036
1	LOC125802242	1.22099e-06	1.27164	5.75043	2.34212
1	LOC103043747	1.26822e-06	2.16611	3.04773	0.970305
1	sh3glb1b	1.273e-06	1.58066	3.85279	2.33375
1	tmem254	1.29321e-06	1.65497	3.85279	1.54747
1	slc2a12	1.30822e-06	2.30406	2.81771	1.02886
1	ifrd1	1.34126e-06	1.73213	3.62277	2.17482
1	LOC103039881	1.36223e-06	1.87697	4.54284	1.78168
1	eepd1	1.38367e-06	1.69193	3.9678	1.83187
1	gpr155a	1.47447e-06	1.06484	6.728	3.52154
1	si:ch211-1i11.3	1.48602e-06	1.41057	4.65785	1.80678
1	pla2r1	1.56252e-06	2.0993	2.99022	1.06232
1	si:ch211-264f5.2	1.58036e-06	2.22	2.81771	0.83647
1	fam83hb	1.61477e-06	1.62734	4.08281	1.43873
1	si:ch211-178n15.1	1.68413e-06	2.48506	2.6452	0.853199
1	map6d1	1.7092e-06	1.48963	4.25532	2.31702
1	LOC103045882	1.77481e-06	1.04209	6.6705	3.62192
1	tectb	1.83602e-06	1.59122	4.0253	2.24174
1	LOC103032955	1.88097e-06	2.42718	2.6452	0.685905
1	gpr84	1.95413e-06	1.95837	3.16274	0.97867
1	LOC103030092	1.9763e-06	1.14344	5.86544	3.58846
1	cryl1	2.00045e-06	1.76848	3.39275	1.58929
1	ptges	2.23649e-06	1.24111	5.23289	2.4174
1	LOC103044113	2.31517e-06	1.95535	2.99022	1.27143
1	LOC125785629	2.38005e-06	1.25991	5.17539	3.01966
1	cpvl	2.4043e-06	1.12547	6.09546	3.36261
1	washc4	2.50957e-06	1.21375	5.40541	3.53827
1	LOC125787759	2.51131e-06	1.01311	6.728	3.35425
1	slc20a1b	2.58425e-06	1.00234	7.30305	4.44166
1	nod2	2.60938e-06	1.30304	5.06038	2.09118
[truncated: 20,610 more rows]
